# Supplementary material for: Elevated RACGAP1 Expression Enhances Malignant Potential in Lung Adenocarcinoma and Serves as a Prognostic Factor
Source: J Cancer. 2024 Jun 3;15(13):4244–58. doi: 10.7150/jca.96334 (PMC11212091; doi:10.7150/jca.96334)
Supplement: Supplementary file 2 — Supplementary data. [file jcav15p4244s2.zip]

Archive with 9 entries (7 files):
- Supplentment materials/addition file 2/
- Supplentment materials/addition file 2/multiCox.txt
- Supplentment materials/addition file 2/risk.all.txt
- Supplentment materials/addition file 2/risk.test.txt
- Supplentment materials/addition file 2/risk.train.txt
- Supplentment materials/addition file 2/uni.SigExp.txt
- Supplentment materials/adiition files 1/
- Supplentment materials/adiition files 1/CellCycle.txt
- Supplentment materials/adiition files 1/RACGAP1-related genes.txt
