# Supplementary material for: Elevated RACGAP1 Expression Enhances Malignant Potential in Lung Adenocarcinoma and Serves as a Prognostic Factor
Source: J Cancer. 2024 Jun 3;15(13):4244–58. doi: 10.7150/jca.96334 (PMC11212091; doi:10.7150/jca.96334)
Supplement: Supplementary file 2 — Supplementary data. [file jcav15p4244s2.zip › Supplentment materials/addition file 2/multiCox.txt]

id	coef
LANCL2	0.540361120171938
TTLL12	0.298454730772618
ENY2	0.8871566411023
ANP32B	0.563958003467928
ZNF555	-0.533239465142998
MOAP1	-0.509372024779426
NUPR1	-0.267006514789319
SLC4A8	-0.241765988161432
SIX1	-0.152779991814132
