# Supplementary material for: Elevated RACGAP1 Expression Enhances Malignant Potential in Lung Adenocarcinoma and Serves as a Prognostic Factor
Source: J Cancer. 2024 Jun 3;15(13):4244–58. doi: 10.7150/jca.96334 (PMC11212091; doi:10.7150/jca.96334)
Supplement: Supplementary file 2 — Supplementary data. [file jcav15p4244s2.zip › Supplentment materials/addition file 2/risk.all.txt]

id	futime	fustat	LANCL2	TTLL12	ENY2	ANP32B	ZNF555	MOAP1	NUPR1	SLC4A8	SIX1	riskScore	risk
TCGA-69-A59K	1.61917808219178	0	3.60783923637989	4.63169800559575	4.45382702419598	7.05592011762097	1.62858697746819	5.508048278568	2.4383727033383	2.89503112091483	1.83995958748953	0.281820396395626	low
TCGA-55-A490	0.271232876712329	1	3.24988521257241	5.23075637080115	4.17672169288105	7.63782322681877	1.19654409791182	4.14693213564708	1.63324519416856	0.759752393768971	4.44036756225934	1.06059884385131	high
TCGA-55-7816	1.28219178082192	1	4.30850650047414	4.59784697128679	4.98720260739065	7.63439796287249	2.43640173539474	5.32712684587516	2.2655569156025	0.764516013797952	2.37587351985015	1.04310272060587	high
TCGA-44-6147	2.31506849315068	0	3.59270020681842	3.69118796590552	4.92098240206542	6.79471260643209	2.39220749896897	5.39640042058599	2.36126304699088	2.67987414774662	4.86880527319079	0.131506566844393	low
TCGA-49-4512	2.47945205479452	1	3.24614962557426	4.09489476145099	4.76862897692006	7.50884774020393	1.44620328598083	4.49026846782947	2.82863158168802	0.956279732335671	4.09670883033203	0.636347884570147	low
TCGA-44-5644	2.36438356164384	0	4.02539208103707	4.75281280489086	5.77198062849815	7.62349525683136	1.44132411565875	4.65749710044411	1.3174198498347	2.08532267137752	2.7241263539058	3.9664448182038	high
TCGA-67-3771	1.67123287671233	0	3.90360713526661	4.90177439413484	4.82115915130146	7.87281275685609	1.81475548280987	4.88836335006317	2.35696073038077	2.35208051372986	5.86916320660232	0.615276583855809	low
TCGA-78-8640	19.3479452054795	0	3.95866638662232	4.34366364701093	3.65997021258636	8.28842085736562	1.39763869880663	5.01861192114412	2.88395310614122	0.460690148848735	3.46380552836294	0.560940119161919	low
TCGA-MP-A4T4	7.16986301369863	1	3.14345872708553	5.88832681605655	4.43848581909861	7.80675839892497	1.1583370271671	4.85326713174738	1.59383180115064	1.23081784186108	2.65071861268333	1.42721202462041	high
TCGA-86-8668	1.15890410958904	0	4.27048409106051	4.71829586076291	4.26980367503678	6.91276122401131	1.59927017921479	5.49827959347053	2.37158674050765	0.706022121542478	1.10641532654359	0.639655504420972	low
TCGA-MP-A4TE	2.45479452054795	1	3.65229144542589	5.71587415644461	5.13281124100855	7.50266952903396	1.18612018368064	5.88213190244396	2.14264215961284	2.38164330908806	4.03644179150446	0.859264825501993	low
TCGA-55-A493	0.0767123287671233	0	3.69689521585143	6.29624814634983	4.87673302768205	7.62371325720912	1.26153081524341	4.19854915730343	1.13277423327633	0.945233123134898	1.08372396639301	5.88326667161472	high
TCGA-55-A494	1.31780821917808	0	4.38531368402026	6.25749344787616	5.31176102791862	7.17487975514551	1.65283063558872	5.30559484621871	0.959176636724895	2.2935764847005	4.95144791971979	1.86312955157842	high
TCGA-67-6216	0.386301369863014	0	3.78560286025582	5.75428892672968	4.50423265573398	8.22851665471981	1.49159659441045	6.10497608493442	1.55615961299467	1.05220719607123	4.54192365250819	0.91201376741952	low
TCGA-78-7535	2.6	1	3.00778753086355	4.25404975532079	4.48553631326433	7.84984855399402	0.781401682224489	4.0750619243323	1.99830383663572	0.245739032429285	4.0958991093372	1.44405615369499	high
TCGA-55-6985	3.37808219178082	0	4.14425035619052	4.85348672307257	4.53538114445554	7.99604916242171	1.40544784370754	4.88891855308749	1.53226708137321	2.02902876122205	4.87187321162939	1.12137220319184	high
TCGA-49-4506	2.73698630136986	1	3.69583795800513	5.25176074461742	4.19712624533874	7.23537763875138	0.267595721851879	4.21708333661902	0.527370657140409	0.102053382729188	0.439676323490687	5.06496439048013	high
TCGA-62-A46R	4.72602739726027	1	2.8993496716628	4.56370117479655	4.86327442010487	7.34129731502565	1.60421368786557	4.84030208615673	1.18631038319851	3.59667281034889	4.19081236791614	0.372769765190335	low
TCGA-55-7281	2.38904109589041	0	3.50745215765099	5.426093634212	4.27651899820807	8.02691235063815	1.09004041547277	4.40271535622131	2.5139707218798	0.522959661987221	4.74870273539685	1.30442539855608	high
TCGA-78-7220	2.21095890410959	1	3.6599017307686	5.36628374186509	5.28292161137752	8.11660076409216	1.5726956795752	5.70863697328158	1.5240135116561	0.277270659655642	3.05424071570801	2.54400742144814	high
TCGA-95-7039	3.48493150684931	0	4.06333036080695	6.18072273952671	4.24026089519452	8.07625497439768	1.12147964190528	5.19039757049738	1.42131756793318	0.606157925235646	5.13757729604195	1.78827525243797	high
TCGA-75-5147	3.65205479452055	0	3.74033395858029	4.55310241725489	5.70438231652972	7.95528606423196	1.85331704180176	5.73380443463812	2.40296769784702	0.924479992359022	3.83145166444119	1.41209184018396	high
TCGA-55-8514	1.42465753424658	0	3.47719807637006	5.50867584184003	4.39455529851157	6.79935934037347	1.60975496217244	4.41611010488972	3.34816158604712	1.19301472118811	5.73241302761617	0.322230714288273	low
TCGA-05-4417	1.24657534246575	0	4.38215537175874	5.02148861097325	4.58223081807027	7.76305430917162	1.21487083400391	5.18982060628545	2.05307657230479	0.315450299984932	3.48199635114343	1.8952207366716	high
TCGA-73-4676	0.76986301369863	1	3.8996300271907	6.03276427740924	5.38147719566924	7.87883689839118	1.02687086472475	4.97852971770273	1.83661090837394	0.947927931238094	2.81999510283637	5.30511800137753	high
TCGA-MP-A4SW	4.87123287671233	1	3.81563690603455	5.55603695883335	4.86495372662513	7.09353588033778	1.27607972757473	5.0725860470686	3.17879430187179	1.33868112462455	4.41649523707993	0.742551070718475	low
TCGA-35-5375	0.723287671232877	0	3.61954213130824	3.18696004242053	5.68520291893997	8.05493310915008	1.52044739331893	5.54089210609494	2.73320246998461	1.34272540120067	4.2457238230314	0.936532986965998	high
TCGA-78-7149	10.7945205479452	0	3.64612808737373	5.7455089549534	4.52750828366261	7.46371154365861	0.961401073164279	5.69876577602416	1.6277468988104	0.488412175995732	3.82594840474589	1.14505884338167	high
TCGA-55-A4DG	1.66575342465753	0	3.73793548049347	5.15157878854545	4.89247360205416	7.3519286237648	1.69300737335719	6.02974660732497	2.11460023624689	1.34352152777083	5.08991757649842	0.440428192915954	low
TCGA-78-7155	3.20821917808219	1	4.81213879033851	5.93843871133588	4.3659374442633	8.81728364703411	2.34758062265314	5.79245454807018	0.350270924228404	3.22096447730359	3.33615482515246	1.50911235187037	high
TCGA-55-8511	1.51232876712329	0	2.7737853893639	6.34930334739134	4.23987152957593	8.27117772892972	1.39039254585427	4.93782928972982	1.00841517552987	0.543495883425772	0.828387862616422	2.25542740621427	high
TCGA-05-4395	0.00273972602739726	1	2.91758451448079	6.51752767033727	4.26410851313434	8.17149307981112	0.589188211490857	4.0453730710523	0.689030727184873	0.0934249594191029	2.80022691659247	5.37195744040173	high
TCGA-69-7978	0.367123287671233	0	3.27076812587542	5.56104502490095	3.94510199713861	7.98762101715262	1.50029217673417	4.64070768146325	2.0597013721463	0.78114985171021	4.09926995274501	0.726199691761623	low
TCGA-55-7994	1.65205479452055	0	3.90737141382356	4.91704023637502	4.96049317589102	8.45659467313687	1.44556780748101	5.16044829940991	2.47441008359377	1.07114482744211	0.773996325111173	2.97066522826441	high
TCGA-50-5068	4.10684931506849	1	2.49584863265675	3.97084445344991	5.58635943501117	7.24597190631097	1.98939336442271	5.61674878561831	2.28537262481429	0.374510925768391	4.46500799213759	0.386248711721034	low
TCGA-64-1676	4.73424657534247	0	2.52611890437574	4.37013637514382	5.61798898195964	6.99856899364803	1.25156762060825	5.22765637199986	2.58642849559154	0.476018699757825	4.60457546698149	0.6301304840766	low
TCGA-86-7953	2.73150684931507	0	3.61893164066052	6.23315180343929	4.51416645584074	8.5497069008357	0.679603954836218	5.5189851241885	2.26540688960059	4.10361513189728	3.68503187270908	1.08980223205226	high
TCGA-49-4486	6.35068493150685	1	3.69668382625676	4.988357487331	4.94124249643317	7.77230863485609	0.772307974958403	6.5465271816762	1.81319630028122	0.142086629617527	2.25833801116904	1.52287622639042	high
TCGA-97-7938	0.0493150684931507	1	4.56821455887951	4.86506264065495	5.26238805391336	8.39066768555967	2.14860877020522	5.99227445877625	2.15659077513923	0.353662044745063	2.15791682629412	2.48259434874813	high
TCGA-97-8174	0.449315068493151	1	3.6659157214261	6.55744685250626	4.63522039083811	7.40210477971808	1.97151596429973	6.12093248507061	2.13320182029642	0.378289653095451	1.27697301878873	0.976981670769814	high
TCGA-05-4420	2.4986301369863	0	3.34380575225231	4.94449772695558	4.42945528388071	7.55940691930067	1.80665401423206	5.2301722650626	0.926606741251316	1.51136682947956	3.654183459652	0.579325257185511	low
TCGA-05-4390	3.08493150684932	0	4.78525758899261	5.56275529128687	5.6154780954576	7.78416892050203	1.61084177374442	6.43784859548234	1.69946279388635	2.67118012666803	5.02363239121488	1.47661519214956	high
TCGA-99-AA5R	1.8027397260274	0	3.23982571494662	4.30466435651685	4.23409506470026	7.47032535843541	1.26387573257786	5.4590249836427	3.4230940541499	0.826924682936349	3.01929270738898	0.287124902946778	low
TCGA-50-6597	3.47397260273973	1	3.51588903178518	2.80587024347846	4.39026871586561	7.76134977294254	0.867738351762688	4.8127497765584	3.31521841136579	0.393416200471545	2.85429493045532	0.580386994603191	low
TCGA-55-7995	2.43561643835616	0	3.97758217079797	5.03014182238709	4.19001427068544	8.50386548111337	0.737600240372269	6.87545325759536	3.76363465439328	2.65539762772816	5.7183698465995	0.22875438613484	low
TCGA-95-8494	0.23013698630137	0	3.55090066464752	6.32671350379505	5.09678893426614	8.47018623522879	1.50487458939846	4.87333582942104	1.33124659930012	0.617674625468681	1.45422854532868	6.49498038195858	high
TCGA-95-7562	0.238356164383562	1	5.36818864072682	5.52175431898801	5.67545747062184	8.98755081692141	1.07895134139482	7.09514696914948	3.1323465194901	1.59583780000781	4.83080292503888	3.59680046965158	high
TCGA-69-7760	0.553424657534247	0	4.37539397788437	4.15792490823443	4.46504065380038	6.98605590667201	1.08161232285789	3.95867566550785	2.63904689356354	3.654080322831	5.83108931863053	0.454497235792371	low
TCGA-38-7271	2.19178082191781	1	3.32463781522447	5.00500916747482	4.10233899006303	8.11638295246842	0.986738576413902	5.19407522928289	1.38133875320823	0.412076938832687	3.87357699429696	1.05353635127571	high
TCGA-55-8085	2.47671232876712	0	3.96138255035843	5.32660565594711	5.04016914888056	7.80019973182352	1.24634727690091	5.9282637159984	1.98961134906793	0.511872807474043	0.883777197516206	2.46878878911378	high
TCGA-55-8094	1.48219178082192	0	2.686366056136	5.1259857852779	5.0146320210533	7.18004539338319	0.970780045572852	4.75589169580952	2.97775616324959	1.45591240011036	2.00992040959306	0.871510688223159	low
TCGA-78-7537	4.44383561643836	1	3.72866066662148	5.02596783571111	4.32137255034743	8.06126749311723	1.41521782488884	5.68285136013064	2.67901836321061	0.172359497848141	4.14134286493174	0.692855787806168	low
TCGA-L9-A7SV	1.54794520547945	0	4.10946921716359	6.11919222510577	4.88601354837482	7.96295556225993	1.56262098658135	5.17902529302029	4.13004950266138	1.01113778318899	3.22244909752835	1.40326183893118	high
TCGA-55-1592	1.92054794520548	1	3.3150879576363	4.91592716918429	4.9787310484625	7.72906122964326	1.61405017558936	5.45420551025262	3.31665262438687	1.6365434213518	5.16975667720177	0.407242080038641	low
TCGA-35-4122	0.616438356164384	0	2.74207090426111	4.8816205743625	5.06254485421218	6.89926627954952	1.16208110338238	3.87115367033976	2.0076619691568	0.34118877247874	0.816149113949021	2.14547251375267	high
TCGA-55-6981	3.77808219178082	1	5.68305355395258	5.63712621422553	4.2869624449107	6.90905661809024	0.953376999311406	4.83992432565747	1.08208941582486	1.89242988586252	4.10245657665073	2.41895132278536	high
TCGA-50-5055	5.01369863013699	1	3.97111125545551	3.8965431158559	4.9097011115749	7.88866593785206	1.55001409499974	5.275200784858	2.16330550125718	1.04523326147366	3.47174673778168	1.01646445722975	high
TCGA-55-A48Z	1.78356164383562	0	3.99624410811566	4.4239344309849	5.20119079167419	7.93077458699495	1.84559040884785	5.56061408455769	2.58356722102107	1.73048779926378	5.38849953859857	0.667602936630345	low
TCGA-86-8669	2.56986301369863	0	3.51680941947123	5.28891589299051	5.01756564301437	7.78592582333787	1.29695657425208	5.31857715379608	3.04917767640143	2.13267554134906	4.72577387030631	0.701854122145031	low
TCGA-44-A47A	1.27671232876712	0	4.02531234304607	5.78719474713354	4.08425139469717	8.18591063799558	1.38017531174203	5.6943342048876	2.63589366323973	3.97933944567821	4.55918586578773	0.339800215364763	low
TCGA-99-8033	1.7972602739726	1	3.82046491963909	5.83417015427551	4.88907922988367	8.22962060602675	1.08324741374794	4.81168166506963	1.73309398117482	0.298189070141322	4.1623792433028	3.90468303430827	high
TCGA-55-A57B	1.4958904109589	0	4.2539363361965	5.47291986539884	4.76320971052649	7.46496144799047	1.29854101851653	5.67860718091286	2.86888427302877	0.635243612359028	2.67529655779054	1.26079606351504	high
TCGA-44-3398	3.18630136986301	0	3.30013837114483	5.25177967695237	4.95035642830009	7.4561005605948	1.91907306856591	4.91807132616245	2.85885629619134	1.51535922744661	4.78279644676618	0.514682094381683	low
TCGA-55-8203	1.4986301369863	0	3.17834814530773	4.46122731173858	4.72864978390105	7.83469794452669	1.67228955251863	6.07871229519432	1.62634567974056	1.11636475669178	5.74110559322389	0.323163047528548	low
TCGA-50-5066	3.95068493150685	0	3.12321093746157	4.88523024349482	5.05895067438223	8.174782653913	1.78188423454149	5.63583998709671	2.06172436330077	1.05800471507628	3.69022710768872	0.843931278587889	low
TCGA-44-2659	3.74520547945205	0	4.29912008000949	4.38576923705682	3.58806096540181	7.61196390375781	1.79630702627434	4.67173494623625	4.06414993912135	0.477470103341899	4.48529156816979	0.262361855823367	low
TCGA-44-2656	3.91506849315068	0	3.59118870229658	3.76817020659124	4.71514474627233	7.29599876792366	1.50825960981787	5.01675778319238	2.20176976082326	2.16429285470246	0.805264936119536	0.635307102959744	low
TCGA-55-8510	1.47671232876712	0	3.26231287791633	4.66099704996081	4.14631307906953	7.45267532232187	1.37567894232731	5.23853467157031	2.44304962123568	0.742696124223605	1.45743669777237	0.525286248583566	low
TCGA-97-A4M1	1.64657534246575	0	4.18972178790166	5.48754423092353	4.52832751531401	6.97775044014745	1.77154757229561	6.32280606828745	2.86173705814538	1.03386345186628	2.51374338459426	0.393812728824212	low
TCGA-50-5930	0.772602739726027	1	2.71699089440494	4.14725784823403	3.86338346098036	7.45086399887094	1.12809539633752	3.65453865227625	2.65505409891666	0.281787256815826	0.985573291850866	0.7572561959086	low
TCGA-78-8660	0.879452054794521	1	3.57812961120898	5.32500496540789	4.14580786241265	7.88213985228714	1.28143119699561	4.9620816213702	1.6934535033134	0.289952472215396	2.0429594548209	1.45935444790658	high
TCGA-93-7348	1.45479452054795	0	3.27470893921471	4.66991116586419	4.091513667927	7.17866485100647	1.25948341397357	5.42045208457798	2.27610951286147	1.97563018628082	5.49895927388271	0.175647876302441	low
TCGA-86-A4D0	0.317808219178082	1	2.34312351940185	6.10650536235098	6.34063703657529	8.41295126908215	1.08522067929248	4.3389591754152	4.25067361196281	1.41294407336872	4.44321542652584	3.63795482327358	high
TCGA-55-8096	1.96986301369863	1	4.26422864324382	4.87840655990825	4.36332529283624	7.0122904317842	1.50624647976208	5.79476674949762	4.41491351234613	2.0265522131407	5.67616865972367	0.145475533092307	low
TCGA-50-6673	0.0602739726027397	1	6.02614273104953	5.84195048232113	4.49828278520663	7.10424124586844	0.625364016005363	5.10470986694159	2.5647195944431	1.06288155226674	2.94731081549131	4.25719309398893	high
TCGA-55-8097	1.3041095890411	0	4.03674947642787	5.59531865713626	5.23748723754575	7.8815918220674	2.21974161163025	5.77997931226114	2.87032526071789	0.514400039036616	4.78584868488222	0.970600147572165	high
TCGA-55-6970	1.27123287671233	1	3.94322746620315	6.68026668164996	4.96675806364289	8.01485682353742	1.74880469093707	5.73202221589198	1.93512025020615	0.330328927302326	0.366028399157119	3.75626994358428	high
TCGA-67-3772	1.56986301369863	0	3.75390399705134	4.50325331567338	4.98605590667201	7.05169510568879	1.09841955776554	5.23501472562856	2.28030309414261	0.473111504737003	5.67646770597689	0.746230099728048	low
TCGA-86-6851	0.49041095890411	0	2.84617234705944	4.41781876723877	4.0149443921958	7.53664742304028	1.35479064923107	4.93908079609222	1.62924003395155	0.761200156099086	4.47250726720995	0.334674982916706	low
TCGA-64-5815	2.37260273972603	0	3.52764589705712	5.42612383342044	4.17619509486341	8.51481424055458	1.72307794712008	4.52846505059092	2.37339764919421	0.657822902652401	4.64118184134725	1.0860837877888	high
TCGA-97-A4LX	1.68219178082192	0	3.91332028448548	5.03881805196384	4.77045907679315	7.75044973989252	1.65951360572064	5.5294617894246	1.8363685336675	2.42701610248236	3.25915194351271	0.75755863352636	low
TCGA-05-4427	2.16712328767123	0	2.90698677207206	5.9731497413217	4.96489300094808	8.74880435556881	2.1362898380034	6.01231837012329	1.27596058027806	1.46999013822107	4.34247652152382	0.912333510920302	low
TCGA-97-7547	5.38356164383562	0	3.04888134742642	6.66533023167628	4.5418307506237	7.67002946998664	1.75838846547935	5.23414489468756	3.21878116778407	2.34758062265314	4.3143629998107	0.398149624883664	low
TCGA-05-4389	3.75068493150685	0	3.70901486490327	5.31068184761142	4.55130067393915	7.71274570949782	1.16510798514454	5.61182451496331	3.13288936532587	1.25556115890035	6.59627474962766	0.417392124094606	low
TCGA-44-2666	0.265753424657534	1	3.40748871975999	5.56756572830193	3.98713286063117	7.30111569400969	2.4153440394063	5.96675421904686	1.64057465740785	1.16628696410765	0.651713791277889	0.297644191873645	low
TCGA-86-8585	0.967123287671233	0	3.32767299463197	4.83894168519037	4.98787564195643	7.67486313309192	1.35004456586269	4.89874043564663	2.64029700247226	0.461109415065255	2.21958674457332	1.49516770775296	high
TCGA-62-8397	3.53150684931507	0	3.99515885816537	4.81711669054129	3.58824090416763	6.90600306521479	0.714135593856333	6.34946436038955	2.55995672905429	0.328376934032666	0.483054736280164	0.367912725876209	low
TCGA-75-6212	4.15342465753425	1	3.9895477736153	5.36359162661672	3.93694882100734	7.6455136153013	1.27393356926689	6.45731356541493	3.10510812760198	0.769517870279519	2.09268104071284	0.380981540495488	low
TCGA-55-7724	1.93150684931507	0	4.16628160729152	4.75559798807829	4.39020679688532	7.80096394639509	1.2644163265167	5.42662370625155	1.84309947023202	1.39193265279625	3.99777111866986	0.873122993496795	low
TCGA-50-6594	1.01369863013699	1	3.6733189703131	6.02426204826457	4.33793939375331	7.69312449582529	1.08508467862865	4.77228157880356	1.14893410452634	1.06301966207355	2.45720027436361	2.22234099439261	high
TCGA-05-5425	2.41643835616438	0	4.22005129588012	5.3737595583192	4.68690946626055	7.63198313871881	1.45354391754269	5.19323950361823	1.73013995235651	0.465504369629506	0.528871328238121	2.85177172279132	high
TCGA-55-7907	0.93972602739726	1	3.34454447395471	4.77213375141078	5.27235171574059	7.23564473810678	1.38050781933945	5.12401788912289	1.31736196025979	1.56174159235378	3.92599941855622	1.09584628655703	high
TCGA-97-7554	2.12328767123288	0	3.06861922350772	4.99525837340469	4.07290326516598	7.88457228044751	2.16552609702716	5.51927769660733	1.47923056120634	1.61353165291793	4.95421492568666	0.218301237957381	low
TCGA-J2-A4AD	1.50684931506849	1	3.35940871904277	4.52633803952583	5.31971185660122	7.52280355778406	1.59038644335064	4.96184091992253	1.73153083705416	1.00798482004068	4.82092947927467	1.09135569245313	high
TCGA-86-8076	2.72054794520548	0	3.4736440634494	5.74721014030354	4.11137357790096	7.82830597900106	1.5491762786681	5.57765843243024	2.05060617369079	1.45617532497867	4.62065091976347	0.431352392630201	low
TCGA-50-7109	0.843835616438356	1	3.80208979423553	4.95092559950946	5.55943062891185	8.15423939635451	1.5573365626837	5.90389630273305	2.25879025249461	1.36305890987919	5.68526460276909	1.22287797174516	high
TCGA-86-7713	3.16986301369863	0	3.48261598788556	6.22306337610978	4.72201784504056	7.60120325387816	1.64676173517048	6.22752738160095	2.02920549494364	4.52255799287044	4.78650749750294	0.240668593765954	low
TCGA-49-AAR9	0.712328767123288	1	2.99258717628776	5.2627150239257	4.58170072994981	9.10822673953046	0.938022261873111	4.54428135682696	0.774165051506417	0.408711861029429	3.54643766273079	4.50029725101665	high
TCGA-73-7499	4.19452054794521	1	4.10608026022513	4.87372954717649	5.91023617044135	7.96648122653824	1.48098887347869	6.11696353718266	3.15887018285507	1.67360164883117	5.30541244455148	1.24928696869619	high
TCGA-69-7764	1.13424657534247	0	3.88904514842223	4.14487845367758	4.72639529165045	8.4988843013816	1.13651953255056	5.80309526564823	1.2800060783013	1.61739252769215	3.25655781858703	1.3628935026236	high
TCGA-99-8028	3.06301369863014	0	2.94181996788901	4.24573142775039	4.29654550819512	7.61143946641044	1.05109362948334	4.4517452223154	2.77986903314401	1.07354606091515	2.52717044966841	0.620257391469479	low
TCGA-86-7954	1.65753424657534	0	4.02179061956571	5.04927789154592	4.87056692933203	7.83515920780564	1.80454924529447	5.45113196753354	3.83125910037612	1.42169458118029	6.16706081501987	0.427140748330421	low
TCGA-O1-A52J	4.92602739726027	1	4.54180597577744	4.63580081675896	3.7586975934794	7.53498525297653	1.55968758550793	6.68660557396852	2.84709494026056	2.12624604108978	2.59838902770029	0.18089834053782	low
TCGA-69-8253	1.16712328767123	0	3.63951002317519	5.05964513743456	4.54769659131696	8.36422922615077	1.3128394015691	5.83531271889878	2.01984422012829	0.260146126508967	2.13592881552641	1.49883262478936	high
TCGA-69-7980	1.12602739726027	0	4.88390913099574	4.85299758761332	4.50728722964536	8.08113560480015	1.42029374934662	5.89252217404684	1.63440740203982	0.907044474872798	2.97394183612805	1.73668629715417	high
TCGA-55-A48Y	1.72602739726027	0	3.73546802106083	4.57014108184049	4.79066258069013	7.87065569539166	1.12075005333493	4.96196127566624	0.610700062134765	0.784001360102201	3.15398363568378	2.43267183184859	high
TCGA-49-4487	2.34246575342466	1	3.43640173539474	4.6027300380274	4.18916037103638	8.12857489212078	1.23247657119849	5.41981863936246	1.35417002602486	0.627046459392409	2.36932688376277	1.01557990750975	high
TCGA-78-7147	1.60547945205479	1	5.39029967435922	5.53065759192114	5.22591499150238	8.08707241212001	1.22946487314009	5.12389790949449	3.75027419653512	2.04075218615949	5.59917196937942	2.51405083636622	high
TCGA-44-3919	2.81095890410959	1	3.71947917908292	5.63018119791784	4.65662793468108	7.95118211967174	1.74553853454927	5.48419937030804	2.02236781302845	0.921588666484692	5.30187659562734	0.807113778847197	low
TCGA-67-3773	1.16986301369863	0	3.2410469407705	4.10191055785656	4.88181142613568	7.89507778868558	1.0494913701651	6.44194155282975	3.14987715939398	0.258940968105506	1.87660534729738	0.609555741885384	low
TCGA-MP-A4TF	0.920547945205479	1	4.66018134439655	5.88328600572332	5.65968485023098	8.01551875543339	1.38487870371017	5.77223934395124	1.22903411687055	0.51853513898218	2.23287561026512	8.32672925622614	high
TCGA-62-A46O	3.98356164383562	1	3.37808152505064	4.71726514496006	4.94243005242601	8.09514116570224	1.45412323912127	4.95748283957056	2.01063663610874	1.21362723851195	2.18507363787676	1.64198615264239	high
TCGA-86-8074	0.0657534246575342	0	5.75235254508885	5.59062896418154	5.27891773538708	8.44747629672178	1.85355658603093	6.43182016358269	2.64350990140864	1.77002556355428	5.53277513240336	2.13359487968937	high
TCGA-64-5774	7.33150684931507	0	3.86181644596732	5.19215470371957	4.90861118527621	8.07768309053686	1.60131618429899	6.62542538956186	0.867659289149111	3.12116463755694	5.19349184917682	0.504326786961671	low
TCGA-86-7955	2.93698630136986	0	3.02408914165773	6.13326142572952	4.14963332498556	8.06100064856992	1.35529823334795	3.99892659634185	1.28894910458459	0.0970713705439032	3.81206689259224	2.13757618415625	high
TCGA-62-8398	1.21643835616438	1	3.61992942411608	7.63575584209666	4.6460070866054	7.68928308390274	1.04691008286352	5.35191449365272	0.752662968982652	0.245008800403796	3.61512198382402	3.94947112547209	high
TCGA-49-AAR3	5.18630136986301	0	3.53930772678125	5.25636911012763	4.24707683193082	7.69757367843275	0.935535180868018	4.19198106001477	1.31336195939222	0.650121175849703	3.3406477173374	2.04448960589067	high
TCGA-38-6178	1.22739726027397	0	6.12486366921694	5.50703980227941	4.7156792560806	7.64866748096632	2.16101696680267	6.58657261137225	3.04685771168497	1.96535949270961	4.6810725186692	0.753068419639273	low
TCGA-91-6836	1.14246575342466	0	3.89055369913251	6.1473250173087	5.38336560813827	9.13254702611604	1.69892964715416	5.87180669375731	0.586980861255462	2.89431333804443	4.3730843853108	3.38415393697786	high
TCGA-67-3774	1.05479452054795	0	3.42686854719007	5.77088189103683	4.71958869651541	7.22227906227264	1.35867757131523	5.82199331870829	1.46853118616287	0.715454127115718	3.13117788550052	0.885106305358258	low
TCGA-78-7159	5.40821917808219	0	3.93152232847584	4.48965210982217	5.60714090135177	7.54225108394786	1.99837605443825	5.81188456438614	1.65731987887598	1.86000929133864	5.62460393657446	0.734971168694504	low
TCGA-44-7670	2.41643835616438	0	3.53295275220708	6.40217642497948	4.98959318493877	8.33543323291862	1.76803607693601	5.17420265622595	0.845188935340077	2.16530097491686	3.59842476052772	2.33311601510712	high
TCGA-55-8206	2.43287671232877	0	4.48026512205446	5.18203673923039	4.90059635276645	7.40824566072557	1.88326889652764	6.9370559655686	2.73233433099018	1.41851380944987	3.51239125081881	0.416240118665329	low
TCGA-91-6849	0.0958904109589041	0	3.37357861510511	5.069182283487	4.51530245115466	7.6467523764894	0.655626601499946	5.51966141133846	2.32616339546194	0.510354340813613	1.24895980995816	1.39784853376332	high
TCGA-78-7152	3.32876712328767	1	3.8189936783045	5.92461063091728	4.85975094150178	8.56017040244826	1.49077548167292	5.6348516991197	1.96809075204526	0.505281211453267	4.40923477716452	2.14177192200446	high
TCGA-50-5049	8.47671232876712	0	3.29248729162076	4.63116250133003	4.89663998458489	7.17387997371002	1.36092607368487	5.27780253977095	2.15137177625395	0.283329168051641	3.30697670145587	0.79155877856306	low
TCGA-05-4405	1.67123287671233	0	3.96171592448356	5.72433921847023	4.40805285263345	7.76814594063678	2.17638660729196	5.460437875308	1.74833241519593	0.933346019147923	5.08786589091186	0.610387272236176	low
TCGA-MP-A4T6	4.9041095890411	1	4.21439683965231	5.42412596839326	4.48014230676531	7.08126398795441	1.57782759123625	5.97919537478602	1.81188199621867	3.24179443141085	5.34232717310665	0.264700829945274	low
TCGA-97-7937	1.54520547945205	0	3.26169628693655	4.54945971217708	5.07416287550701	7.77762551831457	1.37951006655307	5.13833119650932	1.22107278251506	1.16581548813234	5.15009657513153	1.03850867258644	high
TCGA-38-4628	4.08767123287671	1	3.492673596144	5.12371999029811	5.10697638834626	6.68245671973228	1.14149818813431	5.27885084795414	2.24080277829208	0.418027989926524	3.80931153792387	0.917750044560119	low
TCGA-86-8359	1.21643835616438	1	4.03805860129407	5.92409275768321	5.4122056870604	7.7076828392903	1.26183165875214	4.58800697939544	2.66266125547509	1.10447085776292	4.07670445181833	3.54309470397061	high
TCGA-91-8499	0.0986301369863014	0	4.64695753365231	5.72400080366899	6.52693736065797	9.0014380332402	2.13264264253962	6.61079601422552	1.30217279974075	2.8898434169187	4.47154516278031	5.10113420181576	high
TCGA-55-7283	1.66849315068493	0	4.33119642919797	6.02880339432275	4.5320488450225	8.21389402176011	2.39250976929473	5.58406654940293	2.08283881472489	1.308069580542	5.04460395064977	0.824257300275378	low
TCGA-05-4402	0.668493150684932	1	5.44760233766779	5.25209013180246	4.75990681999241	7.72409087342469	1.19358252508165	6.28148683713547	2.61812116750215	1.18814768692643	5.33637980238058	1.25816455342112	high
TCGA-05-4397	2.0027397260274	1	4.55527013398124	5.27151905380838	5.21075899854293	8.90577447982315	1.26729607804311	5.28103794550019	3.47945046747014	1.84438565300257	4.33576192364376	2.86967547990407	high
TCGA-MP-A4TK	1.59452054794521	1	3.81646659155413	6.4091057635234	4.69642789214137	7.78850627600381	1.54562247609296	4.0687395906723	1.59263642860658	0.724650271732967	3.78931192564509	3.43906701825325	high
TCGA-64-1679	6.81643835616438	0	3.69688409085545	5.61146750023341	4.22894948891682	7.7264531955761	1.64385618977472	4.84678413236699	2.45720027436361	0.776272468166885	4.87956854691324	0.686747486294168	low
TCGA-78-7536	0.668493150684932	1	4.59402894246086	5.2373610354074	4.77772479287386	9.32188684223625	1.40914650591963	6.09602565820361	1.24902051028597	1.70429654187884	4.37153795383667	2.85370705276662	high
TCGA-L9-A8F4	1.3041095890411	0	3.18800522119666	4.61907841680777	4.35573517661538	7.71255588844224	1.30591217015662	4.99895817843963	2.83673208045914	0.355580147377359	1.61239968342801	0.786559135262508	low
TCGA-64-1680	3.08493150684932	0	3.75148514504927	4.51196133538134	5.16292701551285	7.61950104869938	1.77479759980041	5.52459029376584	1.48692027377546	0.581495871001377	5.34866442641687	0.916901755909125	low
TCGA-78-7158	0.49041095890411	1	4.18281940161221	6.22875136315632	4.74654388012869	8.5988363686564	1.71791216964443	6.37657343445386	2.05720763639927	0.318230060075918	5.20732284328278	1.44909897870189	high
TCGA-78-8648	3.31232876712329	1	2.96095646017369	4.37731119010978	3.71013967879061	7.34696220642698	1.1666511809498	4.80922920758896	2.33141859783481	0.768332557385821	1.82741257439886	0.35321753412729	low
TCGA-86-7711	2.86575342465753	1	2.39256472073227	4.93793283896709	4.76621880350296	7.21319269898341	1.05498735791996	3.95389843291906	2.42416964880264	0.234378689337615	3.51163249005298	1.02348780764733	high
TCGA-35-3615	0.0383561643835616	0	3.41344514786897	4.65959352235497	4.70587287408271	7.72914622446952	1.9243279616891	5.36045558346676	1.51237860807555	0.252536766696175	3.76872424169482	0.778011892851149	low
TCGA-55-7726	1.78630136986301	0	4.03274444492905	5.23916123927513	4.22039961122031	8.97324648055728	1.36429227013537	4.34009933603636	2.18577141942533	0.565109696531834	2.95074834075079	3.37201547218638	high
TCGA-78-7143	13.5917808219178	1	5.11679723419566	4.38333795692689	5.39417112499225	8.4546636746298	1.65823433714568	5.79192083706075	2.57143411587651	0.813606774873827	5.11035906695604	2.47309325987654	high
TCGA-44-6778	5.10684931506849	0	3.93400689208657	4.74613537498221	4.87754304375343	7.77312139963101	1.5138444278105	5.81798644352328	3.00759021470335	3.3526031755899	2.69347580619021	0.465144278644026	low
TCGA-55-8091	1.64383561643836	0	3.53434802068976	5.26491919732044	4.59587359607944	8.3754109209418	1.93001817590045	6.19380327736988	2.41929617473576	1.61758059900527	5.71692506651345	0.355056334942539	low
TCGA-55-8512	1.66301369863014	1	3.73687542290827	5.58950583986564	4.38079870063561	7.27135657269228	1.28457335596304	5.74696570153966	1.97331738026936	3.03966482888484	4.72576296578795	0.318500487448237	low
TCGA-78-7146	0.473972602739726	1	4.36165608306275	6.50345050900557	5.58813294360128	9.2499536934266	1.81569838058694	4.43070677812996	2.29528221533731	1.36255404935075	3.81694779535051	12.1677176107463	high
TCGA-55-6982	2.72602739726027	1	3.69259458028549	5.6226785599282	4.72861713524719	7.72011563291298	1.68445970189135	4.63774933915431	2.10577863398864	0.663754482383346	3.96031708884829	1.50870557308093	high
TCGA-J2-A4AE	2.95616438356164	0	4.18682538100811	4.39037190826091	4.83422578678235	7.75430496323767	1.03548315212869	5.24971838055438	2.22434903720271	1.41001540305702	3.22076331748012	1.43153831048552	high
TCGA-55-7227	2.60821917808219	1	3.43021835607149	4.69340332057992	4.69281214811151	8.58477313456961	1.60212427037126	5.570499362259	2.2586998155699	0.663845547243145	4.85113935833978	0.851997554591459	low
TCGA-62-8402	4.1041095890411	1	3.36493656178691	5.67973905761675	5.24246912858991	8.14663282237826	1.54759789151252	5.79754221490352	0.865364586557238	0.448689551768841	5.3430737606344	1.82537217314051	high
TCGA-50-5051	1.30958904109589	1	3.21239813510659	5.11465853318069	5.02543637801671	8.56051435395665	1.0597013721463	5.41816295620513	2.58491441008494	0.769687121223036	3.74445175857254	1.73757050955	high
TCGA-49-AARE	3.36712328767123	1	3.05095437320516	4.04792221881847	4.53672434338374	8.19261781582052	1.05810864940117	4.35109824481867	1.37473347803121	0.539034702970754	3.15705988376614	1.68009302970361	high
TCGA-73-A9RS	0.931506849315068	1	3.82034237348344	4.78794433819039	4.37960710058404	8.17924529761217	2.41093803322841	4.72483578034799	0.557091443998695	1.72014710613881	1.4637793767122	1.33407657586242	high
TCGA-86-6562	1.03013698630137	1	3.79203280256426	6.0022299446129	4.42277121932047	8.48873470951599	1.9086207917474	5.71084499687001	1.49492756747912	0.748632972191298	5.28204312054347	1.01502159606016	high
TCGA-49-AARN	3.10958904109589	1	3.40077016293377	5.59550366050274	4.41270701803686	8.0419859794873	1.64874153049173	5.5855094189108	1.82562283181568	1.13619138628714	5.59038943768354	0.545821258138303	low
TCGA-05-4244	0.00273972602739726	0	2.68221370237042	4.77459732284571	4.92651660794543	7.60402015810397	1.49216083844707	5.37469870650311	2.5689076741274	3.25515323595133	5.01818904901106	0.231686581335766	low
TCGA-93-7347	1.87123287671233	0	3.28129765190418	4.74528574390274	4.43615517496498	8.22742533624917	1.65053481231478	4.79069906733682	3.15851476762294	1.45622790420279	4.25547807283889	0.535898499126593	low
TCGA-44-A4SU	1.12054794520548	1	4.15799764365987	4.1644644993886	4.80212599302609	6.86711808806267	1.46571331959596	6.34634884430999	1.03365205249	2.5406968656683	4.57988611375701	0.299944919579979	low
TCGA-05-4382	1.66301369863014	0	3.0040878502798	3.94190445652206	4.50315152792302	7.12816140091449	1.36047665347458	5.20761177977483	3.39202885491283	1.15315678806142	3.95441967813292	0.207079128937814	low
TCGA-38-4631	0.96986301369863	1	3.2330137134616	4.77228157880356	4.47391676130987	7.39972567268962	0.620774065894505	4.02962956756306	2.0892608459548	0.484602194372203	2.57753759256713	1.89345743447772	high
TCGA-78-7163	19.8575342465753	0	4.15832086785795	4.35856505415398	3.89533170763367	8.4969364429431	1.84362212028251	5.61432114737942	2.94084329568946	3.11174914172563	6.71497492473798	0.159852331941044	low
TCGA-55-7911	1.47123287671233	0	3.55058057734077	6.19373035401082	5.10512070246386	8.06942935875423	1.79900439018324	5.24163810060354	1.33032892730233	0.414893222560799	1.8959617668544	3.48994833967843	high
TCGA-MP-A4T8	0.441095890410959	1	4.31943007105244	6.92045052062798	5.64335115812472	8.13786005488656	1.28149054640183	5.2879635020451	1.07286040193124	1.07895134139482	3.35631286614495	10.3374348711353	high
TCGA-64-1681	3.1972602739726	1	4.36261716657942	4.21917626645501	4.79903548420073	7.86035078863057	1.64547110403725	5.51258719917324	3.19138893571716	2.2806594324552	3.63447710474821	0.571300269382533	low
TCGA-49-AAR0	13.0547945205479	0	4.12244080890467	5.46014950866347	4.71903554844428	7.99395791447652	1.22595354036506	5.83550979561435	3.59809121971537	1.12134701687844	3.18434377795291	0.984920318445074	high
TCGA-55-8615	1.22191780821918	0	3.17202339742829	5.69429241158538	4.3284702879508	7.62298011835661	1.58515484723713	5.46527253034608	0.847114990083586	1.11523304836736	3.47762552429986	0.721557489736967	low
TCGA-05-4415	0.249315068493151	1	5.31885187711406	6.50177350592274	4.848512778164	8.98549957643683	1.17037377009464	4.44853098190579	0.640065582532893	0.320080262369761	1.08140780613586	38.7517058894821	high
TCGA-49-6744	4.61095890410959	0	3.52887132823812	4.6068389739336	4.43420786680627	7.91682712420897	1.45570202571009	5.06849454692804	2.53353843098654	0.605683962538493	3.60320497199957	0.760565982973652	low
TCGA-95-7944	1.03287671232877	0	3.63260558053648	6.2232043528417	4.03302648123849	7.86205830380825	1.41651550434749	4.65686243228679	1.28048127430062	0.31440650755482	0.952035304007472	2.50574517857767	high
TCGA-62-A46S	4.52876712328767	1	2.86498838198105	5.0668856827378	4.17179928697366	7.71385868613947	1.19880843205028	5.49597970871617	1.10715219863491	2.30307931832755	2.32935326080288	0.468578709378844	low
TCGA-MP-A4TD	0.841095890410959	1	2.99555687794267	5.42227337404651	5.08891329336279	7.49843837377954	1.54483155194588	5.06702340977722	1.75936891925091	1.84655348968528	2.87524927380148	0.997518415758613	high
TCGA-50-5931	1.18904109589041	1	4.11139027170271	7.31421433845108	5.99094805521566	8.72145298166618	1.48764069505496	5.56017384236928	2.53291536038143	1.56330458947008	3.49182744818985	9.04433542041558	high
TCGA-86-7701	2.59452054794521	0	3.50835258576167	4.97349647981295	4.14456851766471	7.95761458620858	1.2355432653234	5.49869445996718	2.00514843741288	1.72648248726505	3.52051025338285	0.533503267669059	low
TCGA-L4-A4E6	1.19178082191781	0	3.47370899618688	4.60635931224085	4.28725064325462	7.42646604694356	1.48315795180808	5.8350549625662	3.44250564609024	1.40604679997097	0.236094578637878	0.354361084607174	low
TCGA-44-7671	2.43561643835616	0	3.98843020473123	6.37265266584247	4.61099527894827	7.6954217980456	1.47113542355887	5.88658428777666	0.826517980641521	0.838023949845561	2.57611091727949	1.94491248875626	high
TCGA-67-6217	1.15616438356164	0	3.70680679859753	4.80223975474093	4.53977919169849	7.62335551443216	1.53101957161863	5.63620697600547	2.079122064434	0.878843027641787	4.08365589708063	0.583609654860908	low
TCGA-73-4658	4.38356164383562	1	3.4086982762664	5.59430071433957	4.63383222616311	7.76096273219552	1.51065816203004	5.54407111452497	2.27816321399783	0.514602026442041	3.68287663590815	0.862228833147462	low
TCGA-NJ-A7XG	1.69041095890411	0	3.19795972316774	5.41917480103217	5.00006311652738	8.02174510025812	1.76426121821711	6.00297699332535	2.60034112517896	0.605494333852509	4.1497389916224	0.676574538486437	low
TCGA-44-A479	1.33150684931507	0	3.6720745264097	4.62774106322017	4.13011541789882	6.68788512992002	1.24780601821922	5.19279384819765	2.06184530707107	2.11653110953612	3.71484994895412	0.256209037380528	low
TCGA-69-8254	1.12054794520548	0	3.16009730767425	6.28879226533727	3.91156695831356	7.47869925225527	1.20951575109266	5.75179040082899	2.04495360166355	1.88658916491818	2.04806176806926	0.431653767537791	low
TCGA-55-7727	0.326027397260274	0	3.78314230747134	3.40404476840268	5.02542751872959	9.19280494195572	2.04008583860284	5.89446371402622	1.53570462147087	0.685357123568012	4.02976206469691	1.21955110507887	high
TCGA-80-5608	7.75890410958904	0	3.15020220784545	4.75310708012696	5.48107608685893	7.80768464324311	1.49850618918868	5.93163105859505	1.97541007871447	1.57371383013445	3.35288561669553	0.92614616031515	low
TCGA-75-5146	6.48767123287671	0	2.96740842181373	4.94050976096685	5.04756020002569	7.64232395561159	1.37406571822254	5.56878609904403	3.02886968235948	0.430392333572308	3.36650406979486	0.702447265874669	low
TCGA-NJ-A4YG	6.19452054794521	0	3.34306665209895	5.26467153659114	4.50298610751031	8.24601990217357	1.63867628280024	5.4500003889095	2.49003094436675	0.701770822379045	5.93551868022256	0.553809266486487	low
TCGA-05-5715	0.16986301369863	0	3.41717741190639	5.4262647547021	4.36988520228402	7.48871422696592	1.2656169216352	5.1347507617676	2.63454680408913	1.97823224584238	5.4511385630576	0.382315620880033	low
TCGA-55-6979	0.649315068493151	1	3.9136075118231	4.78041509486169	4.81747488762637	8.27890612320798	1.25537987405132	4.96874050986084	2.00435756499948	1.26237301902733	4.89288641187614	1.60535938345357	high
TCGA-71-6725	0.701369863013699	0	3.83961700749316	5.63079568262677	4.24106982888442	8.15965088016865	1.71751740943437	5.07879340459483	4.23426371309682	0.564329386842937	5.53810665631066	0.487165585375111	low
TCGA-99-8032	0.120547945205479	0	3.50322150777284	4.67649309384177	4.79530980032002	7.74254388655963	1.12141333091586	5.01743202096081	2.16372413577383	1.03934899095001	3.8371561026294	1.12493093914316	high
TCGA-44-6145	1.63013698630137	0	2.90963871511097	5.18465322018145	4.11912373333747	8.16986338502583	1.19679586616706	5.21568247898979	2.25211284538821	0.339593500965398	1.67559013963243	0.927171462923018	low
TCGA-78-7150	1.82465753424658	1	4.87090223912686	5.81812453252191	4.29983808661613	8.02918671801366	1.12320265869543	4.39648148328069	3.2677604994228	0.296662967591957	2.68844895019268	3.65170221877271	high
TCGA-55-A491	1.71506849315068	0	4.0391032914108	4.70728181812194	4.77824012186314	6.83212923490699	1.51742688476729	4.44665986331731	0.915635623430313	1.92409988564074	4.48962000062691	0.987210721131923	high
TCGA-95-7947	1.30684931506849	0	4.12147964190528	5.51002512894388	4.39908904247952	8.25275482947149	2.04938681315573	5.76791164288193	3.6037865531233	2.46709684927537	5.26881612724858	0.304611592156485	low
TCGA-86-8281	0.00273972602739726	0	3.55761839769563	5.78153807206778	4.84800191590403	7.85033063106872	1.74110019861014	6.5422859127068	2.07179698609083	0.326882449215844	3.69258342207659	0.737992660002186	low
TCGA-91-8497	1.18904109589041	1	3.52707033551266	4.96397343199841	4.12484092856227	7.49407553849172	1.23339726410188	5.47622289163827	2.96761131045869	1.39380057504463	4.29314237791136	0.306682996287887	low
TCGA-49-4490	1.05479452054795	1	4.05486583784232	5.15858343420757	5.07149668649129	7.92243455087154	1.04837570453898	5.90301174973973	3.1049236837009	0.516922851278287	4.24484901286657	1.35897521051621	high
TCGA-91-7771	1.34794520547945	0	4.38650747965432	4.42466012259114	4.963682189986	7.74065507348215	1.70765730426016	5.19047658872478	1.59000311742169	0.852478323642387	4.03547435432256	1.54569933185997	high
TCGA-62-A46V	6.02465753424658	0	4.22636209499601	4.91931624392648	4.42844392615361	7.46702998743554	2.08171457034781	6.1634625034369	2.54198558377447	2.0746766862945	6.41281369775648	0.175426352099212	low
TCGA-44-7659	1.89315068493151	0	3.12764978643969	3.82868235131275	4.47992250593953	8.32089529665652	1.73348450271555	5.33482567251618	1.46021832866727	1.38338634619902	5.04943473605898	0.422955785594899	low
TCGA-62-8394	0.380821917808219	1	4.67610376414406	5.42056324574045	5.87766328009804	8.41063281649879	1.06060082955412	5.43299948158177	2.47544810575669	1.69777381955519	5.23551646000025	5.34015507354252	high
TCGA-44-7660	1.62191780821918	0	4.77028462981121	5.92225494601479	4.6025697125171	7.99023560200094	1.0245324503839	5.24214516084958	2.33850998980603	0.69269500028227	5.57184970460914	2.34481315184642	high
TCGA-95-7567	1.55616438356164	0	3.28652634308722	6.24353580220091	4.28222479332122	8.01788183257841	2.00453734680351	4.79814385650249	1.29813040373053	0.593497196663402	4.96288212764287	0.976399758071084	high
TCGA-38-4629	2.36712328767123	1	3.47594090477227	6.49250376534159	5.14499262384746	7.80542725047629	1.03899797879751	4.09410936389775	2.5642806034713	0.562474458096325	2.14182512970003	5.88425193496778	high
TCGA-05-4422	1	0	3.82396330345454	6.05408005029876	3.60643038329611	7.76170679578042	1.05797006863733	6.23374428955412	2.16979675618325	1.84510862723012	1.7961408698098	0.443944727098717	low
TCGA-55-1596	5.65753424657534	0	3.70836383669307	6.00691958651096	5.39740253789268	7.87584946898564	1.46011345877983	4.67000184294603	4.82888033577974	3.85277792181896	3.47739238658368	0.899870988876485	low
TCGA-49-4488	2.38082191780822	1	4.64762535208409	3.53541847242831	5.08362611574653	8.52285650959523	2.00493278792953	6.82612387843028	1.35106289894039	0.623211368037753	4.91219475982578	0.862710629454823	low
TCGA-MP-A4TI	1.17534246575342	1	3.60709354436642	5.6722216529991	4.97279832524865	8.17346377653341	1.45459705653455	4.77485029964155	1.89336221076387	1.12835939652873	3.15518253334762	2.64393689318426	high
TCGA-55-8616	0.131506849315068	0	3.64675021678514	5.56348764239825	5.53909365566718	7.79029831518211	1.9430961577784	5.72490397604821	2.98584648987991	1.10895929061593	4.66910048625	0.984939522366071	high
TCGA-55-A48X	1.88767123287671	0	3.58041083870509	5.07482651331083	4.55187895281468	7.77871716292789	1.48475684892999	5.71143433421268	1.30940904924012	1.48789790121009	4.3991163934448	0.650059252054694	low
TCGA-78-7153	9.95890410958904	0	3.18615188534167	6.03172160086369	3.61965950374484	8.14921058102825	1.04579241851409	5.17167521085741	2.75120660974285	1.1861835863061	4.00314345147615	0.487364469871496	low
TCGA-69-7765	0.452054794520548	0	3.27458967865079	5.1641667901296	4.11391715382406	7.93767630566485	1.92482200280111	4.86689314569844	2.10097764772482	0.889473542531109	3.26838947709135	0.567466616629402	low
TCGA-55-6543	1.19178082191781	0	3.81943316445444	4.98028126904537	4.73853547394366	7.88020430180836	2.05446648550355	5.99472679196675	2.82901738603485	2.04942166633415	5.78346189289481	0.270355182697778	low
TCGA-05-4250	0.331506849315069	1	3.8509893967952	6.72294547695225	4.93620918877295	7.98069083892543	1.22897256976016	4.94905862496776	1.53535625860378	0.763666520138074	2.28593480794387	5.07647538112173	high
TCGA-78-7540	3.27945205479452	1	3.66113390640748	6.69870744451986	3.85747347519928	7.80883871772184	0.709378871253852	5.37645014907602	1.55537444611063	0.635522241459754	2.39149278998072	1.69849601043295	high
TCGA-05-4384	1.16712328767123	0	3.63436093169658	5.84157566910773	4.49196850731657	8.06279306872327	1.35974604690547	6.34161399906183	2.43311969782023	0.604261139476106	2.17267952070629	0.935918080549925	low
TCGA-97-A4M3	1.47945205479452	0	3.77417559625095	6.18348254446207	4.47811758023564	7.80482670364925	1.22459600002112	5.98006186999174	1.29578178892526	0.151599082269397	4.82242934270962	1.24372972931801	high
TCGA-91-6830	0.164383561643836	0	4.5526475817953	4.52025250971327	4.83343155591458	7.92039156497942	1.57012286181475	5.51502484600304	2.82948427435321	0.754802006590781	1.9445961137692	1.58363975029877	high
TCGA-44-7662	0.597260273972603	0	4.23972644492506	5.53947213664946	4.81327840454331	7.82954199053956	1.50837794179736	4.84864296902841	1.65901117119815	0.751206609742853	4.02442606871214	2.44418050009867	high
TCGA-49-4505	1.17260273972603	1	3.71049238093311	4.460768770546	4.65989602380372	7.47686201986094	1.50008817573822	5.49418837123355	2.2363701563104	1.34766565630097	5.3506563590863	0.417041916305791	low
TCGA-55-A492	1.63287671232877	0	3.29292895549713	4.61134355710688	4.70585629007851	7.88128346355978	1.05088474002509	5.51667707108992	1.97665691113976	0.237686079120165	1.50954383796034	1.44225851984368	high
TCGA-78-8655	6.46575342465753	0	4.23630892137657	5.430773672386	4.75595576955096	8.1741072576098	2.0642620557364	5.88065124493095	1.94005396209696	0.522055749160964	6.82214504961156	0.766222609482543	low
TCGA-55-8621	1.41095890410959	0	3.25081002197671	4.45393893476044	4.33217801284013	7.82367676524621	1.60984950003434	5.51309906767612	2.60093575182506	1.79456142823592	3.35302681651565	0.304678217287066	low
TCGA-99-7458	2.04657534246575	0	3.86445360666615	4.52998956336775	4.3308308514977	8.47327998016092	2.04624657408869	5.73453892508109	2.34556669533018	1.93425228209405	4.29469426014185	0.396922932556694	low
TCGA-49-6743	4.44109589041096	0	4.01386419314254	6.16744223236526	4.05939854397342	7.85865057358401	1.28172791961464	5.19076101851352	2.92160770731354	0.463622456851893	2.57980769018886	1.22924305338132	high
TCGA-78-7148	1.71506849315068	1	3.72336196586168	5.47576260877329	4.63791159729098	8.22553667613549	1.47793631599449	5.47988694677668	1.69701758514553	0.109561151953051	2.05178970931972	2.23551772891348	high
TCGA-67-6215	0.476712328767123	0	3.37512286190072	5.42432755924964	4.54141571581909	8.41765043906049	1.76773953554558	5.92201940377256	2.34845906208647	0.477988108101652	5.31461315142324	0.595968950555702	low
TCGA-97-A4M2	1.70958904109589	0	3.57282904970838	5.48045578823476	4.45393893476044	7.41366177484512	1.41775801948451	5.66936981846967	2.98693876494444	1.63505782972521	2.87634995262341	0.449248445766713	low
TCGA-44-A47B	0.786301369863014	0	3.63300101151932	4.90965791431038	5.20697135603065	8.22798890226038	1.80194498998992	6.21424139776223	2.20298183746924	2.19874558184482	4.16311224434712	0.659235544150806	low
TCGA-75-7025	9.05479452054795	0	3.62168853679741	4.27484309556596	4.17288749750302	7.46913383404878	1.51662034663817	5.64340888497622	2.25096157353322	1.70079479937372	5.81667393840119	0.190186625595381	low
TCGA-55-6980	5.77808219178082	0	3.54759789151252	4.95830910414378	4.39786455568696	7.6811955344549	1.6431173407523	5.38764859735702	2.51460202644204	1.06004738366994	4.61112515521083	0.429517491960881	low
TCGA-44-A4SS	1.13698630136986	0	3.50721110266772	5.31055825357241	4.42238103082575	7.30082201767743	1.08140780613586	5.16751850373522	0.995448337983929	0.39539189392821	2.58467393285523	1.39517444091542	high
TCGA-55-1595	4.05205479452055	0	3.03412765753333	4.8674369023161	5.37872662428178	7.93410481714231	1.9976898393128	4.97129522809516	1.55340965735454	1.97753637982285	4.19908336951041	0.984049135726755	high
TCGA-97-8171	1.55616438356164	0	4.65954785624885	7.15403934979153	4.73424354767855	8.19484843556923	0.657365615558367	8.12912998010443	3.69966267312664	0.105141660323424	1.32688244921584	1.72392988831167	high
TCGA-78-7156	2.67397260273973	1	3.71415757928834	6.40295576376449	4.60740133698799	8.64942253599619	1.25815707493742	6.67909579881712	0.897937398420046	0.146915848087275	0.343692069179019	3.52490670509068	high
TCGA-44-6774	1.8027397260274	0	3.68075192539435	5.1333128077471	5.09118358695809	7.51402991841916	1.55149140854749	5.03714058110004	1.61988248507032	0.557875677239934	3.84823733569323	1.65558240149905	high
TCGA-44-2665	3.56438356164384	0	3.26201714764928	4.63547193740839	4.10543224459883	7.10679916105482	2.92748564107134	4.74035015095873	2.23643138864524	3.19907027843844	5.48687523549849	0.0734641778433808	low
TCGA-69-7973	0.63013698630137	0	3.54833797550862	6.2754634064668	4.89727431398647	8.34230050211945	1.84253640450124	6.71670013188542	2.67047780414429	4.45252295550992	5.47912706430605	0.243307303020727	low
TCGA-49-4501	3.89315068493151	1	4.28512105089343	4.4075227099128	4.98203526135794	7.60274785087323	1.37306349863316	5.75099499409399	2.69365421679357	0.517930742223911	4.22640833917418	0.964659700606106	high
TCGA-97-7553	5.12328767123288	0	3.89361461177293	4.82846402924919	5.00127081513407	8.02574088293876	1.97427232101357	5.76952051497822	2.87874495650707	1.25398926623079	3.0920213373815	0.778508848029178	low
TCGA-91-6828	0.884931506849315	0	3.90179369827668	5.07210151184432	5.58388007347952	8.38346022311787	1.72853006855792	5.96247730281732	2.10228859287717	3.12446048627434	4.69764595481872	1.0918918143025	high
TCGA-J2-8194	1.98356164383562	0	4.52897756659704	6.71099097667917	5.46208177461045	8.02328862440374	1.63890792568394	6.32736940456114	1.18516880978146	0.39692667603135	2.87982337249739	5.20036640369944	high
TCGA-55-7815	2.11780821917808	0	3.88505693169245	3.39624170719239	4.60580839281943	7.79993562454986	1.91559738355115	5.62053949277709	1.55807166895887	1.97746311123947	3.9904557286098	0.363125881632681	low
TCGA-78-7161	0.797260273972603	1	4.35973902004608	5.30017132539675	5.0768668919626	7.28164910862105	1.69064057861569	6.44477306552245	1.1587894143541	1.05949372539167	3.55824313987428	1.03255278434946	high
TCGA-49-4514	4.65753424657534	0	3.06236352270694	5.07285182913148	3.57771884856644	8.35887093968562	0.413160775590814	3.75263085926333	1.77572483590886	0.320080262369761	2.38081255066312	2.1970129786487	high
TCGA-44-7667	3.00547945205479	0	3.99101837387492	6.3904510174323	5.67066757821293	8.76336044712899	1.49010798328815	5.39764896579557	0.695013872632582	2.41862174713067	2.53209249493373	8.27245444624205	high
TCGA-05-5429	0.753424657534247	1	3.24394321571772	6.3355958012782	4.56417693332919	8.03531763441118	1.31254900986085	5.05096742905226	1.3887956999751	0.274768565799866	3.10813968679565	2.26365858942086	high
TCGA-MP-A4TA	2.6027397260274	1	3.86247122886593	6.09796679163455	4.63968944593996	7.65175994516431	0.910962860830224	5.0322992441845	2.23982571494662	0.491391360034842	2.3050950106667	2.71205743214623	high
TCGA-55-6978	0.482191780821918	1	4.51470300954087	5.35170959147404	5.00541346241541	8.56118253196073	1.71241969708052	4.85265809001418	1.59903208322281	2.02860451193601	3.51434953776626	3.46804478197789	high
TCGA-J2-A4AG	2.70684931506849	0	3.59371230845658	4.23553560671046	4.88603794356646	7.63219549718296	1.33422500841443	5.26629181758064	1.98932069555447	0.580820835710413	5.08618931310448	0.802218716996019	low
TCGA-05-4430	2.08493150684932	0	3.86176682909054	5.46542600558928	4.57549991725933	7.81473177431289	1.99956712655347	5.49437080550795	1.77719875714952	1.15166402026778	4.44695755331711	0.714845632601553	low
TCGA-44-3396	3.0958904109589	0	3.62814366357998	4.92861667355163	4.92330133540597	7.30960549712039	1.12736914661622	4.52235083852621	1.25918208033819	0.746140750800969	3.64552874612691	2.05556248133912	high
TCGA-80-5611	7.10958904109589	0	3.95964961652867	4.90328416308414	4.66755155906249	8.46142296620449	1.60970769091829	5.54086421622304	4.59722722875553	0.922730671642787	4.00401591783773	0.637667263789143	low
TCGA-86-8056	0.380821917808219	0	4.08702996780381	5.78601341624419	4.9210220868483	7.8696493601004	2.17689718284814	5.77690935572412	4.00984876738121	4.52755832641575	3.9038095585787	0.25960763609572	low
TCGA-73-4666	2.19178082191781	0	3.08033361743118	5.34612009630572	4.38874749180081	9.43495446498757	1.28380327092837	5.31559883404698	1.76642554763968	0.685984986755902	2.19959382868402	2.42554383119775	high
TCGA-05-4426	2.16712328767123	0	4.09470900708681	5.8594627274788	4.40500527310571	8.29734734542092	1.68535712356801	5.84670391300762	2.50726185443248	0.219586744573316	3.84689442670347	1.14898274986285	high
TCGA-50-6590	3.52876712328767	1	4.34999504523559	5.21662170833921	4.40030565884462	8.65340652907116	1.52752079451363	5.02367674225675	1.76659516172927	0.39011735366633	3.90199637617267	2.54239170944155	high
TCGA-55-7910	2.84931506849315	0	3.25146158074653	3.79848605787156	3.7620936369911	7.7441758992682	0.865126995080695	4.82659424605551	2.41567755320177	0.408494489469444	3.35393016826481	0.447926307211225	low
TCGA-50-5946	4.43013698630137	0	4.00928894009941	4.91920896573181	4.5693118376302	8.26730872052376	1.04390439429562	5.44968517036357	1.21806816700803	1.76113631485646	5.11566794574286	1.30067720738765	high
TCGA-75-7027	8.38082191780822	0	3.6294615395401	6.70313946929701	5.13850732299388	8.17711452151139	1.25229454120184	5.05475732912281	1.54823931957526	0.354903461135643	0.860764202628828	7.66061555413738	high
TCGA-44-6777	2.7041095890411	1	3.01779722526045	4.93013175157781	3.98242779045404	7.59037596313657	1.4311950348899	4.32860671742742	3.17376706773671	0.696528045680674	2.19370867338242	0.5347840270205	low
TCGA-49-4510	2.45479452054795	1	3.94108752573245	3.8682817899726	5.1590518954512	6.71179910702325	1.31039829262647	5.99378982707193	2.48135061308071	0.406645507672003	1.84639302085236	0.68984758130348	low
TCGA-62-A46P	1.62739726027397	1	3.78281741038148	4.47195478566492	4.94282412373162	7.96414040734802	1.6136730866753	6.01338855988023	1.37239496523802	1.16986088023779	4.71587690133213	0.770496199113801	low
TCGA-L9-A743	1.81917808219178	0	3.71268381407171	5.2620346926617	4.76754357296665	7.52992321187072	1.27566266897941	4.99834897318594	2.90421432001726	1.64800517981049	2.47409853125145	1.05334504898766	high
TCGA-91-A4BC	0.120547945205479	0	2.7756616341927	4.13587957818818	3.45422854532868	7.20089272147828	0.909888284776477	4.44804855808175	1.364236231174	1.40947240367507	3.39408878878398	0.262503417590125	low
TCGA-44-4112	2.21369863013699	1	3.74978810245745	3.76503254451444	4.20108751993811	7.04803451341693	2.44702369830939	5.0424984264055	1.87168596830359	0.634376421977311	4.59089139964319	0.202134431204479	low
TCGA-55-6971	3.83561643835616	0	3.45220004940622	4.45013569720903	4.42256941086083	7.66375946264145	1.1933301953843	5.88371855654118	1.77867117410358	1.84518893534008	4.33095988949952	0.368032718082117	low
TCGA-55-6987	5.85479452054795	0	2.91752723171726	5.58990427468943	3.578504028188	7.57714252663449	1.01156719931704	4.73664275503183	2.15956460536772	0.687239893984603	2.56269424524338	0.539896277777228	low
TCGA-83-5908	2.25753424657534	0	4.25168879947866	6.31001467764269	4.88361592909907	9.06744538597007	1.38144950823982	5.53376267054709	1.41829790985863	1.56603576645592	5.13293459326023	3.69614516829258	high
TCGA-MN-A4N1	2.26575342465753	0	4.70998534448487	5.93271790932448	4.32660206088	7.21229598683243	1.29607557495289	5.387810556021	1.03428615771194	0.783833780238975	1.799087306074	2.27687176301211	high
TCGA-44-8117	1.05479452054795	0	4.00043274360397	6.30702225461723	4.46285722801928	7.67663201396908	1.88553531932235	5.74288740895558	1.26741594303495	2.59927017921479	3.74174740827552	0.698164501428803	low
TCGA-55-8208	1.84657534246575	0	3.35446626585907	4.48559427312697	4.30200459252075	7.90910883638104	1.36232961017157	4.88925449325455	3.05465749389237	1.44482606194236	4.36615432723653	0.430309804256616	low
TCGA-75-6214	3.05479452054795	1	4.44699724067639	4.77461840593973	4.99845278189263	8.51960126608148	1.21648590720005	3.88583789081666	0.995231233565638	0.248170473201803	3.81995424196996	10.0446887571615	high
TCGA-44-2662	3.50684931506849	0	3.22242848826164	5.38168598791977	4.38391391436811	6.92880496121922	2.31483184748767	4.2400318693221	1.65893502948862	1.3792697637173	1.48643979298474	0.621216363643351	low
TCGA-97-8175	1.50958904109589	0	3.78891535435366	5.01963075633551	5.23890147593247	7.95085679770903	2.34806241373511	5.49257426357333	1.89398342614174	0.620304881513353	2.9275741336826	1.3521592851483	high
TCGA-50-5941	4.03835616438356	0	4.29995527825881	5.17213143824547	4.65778289581765	8.16521956050489	1.48259017500071	5.4074377330292	2.01834930987889	0.652601217596519	5.4461602676243	1.36039857118362	high
TCGA-55-6975	0.323287671232877	1	4.4142776300945	5.38975952532768	4.44465381645923	8.14236595314595	1.1369788119635	4.63596909660585	1.36092607368487	0.177471364444951	2.35250430813818	4.82037282459025	high
TCGA-93-A4JO	0.0904109589041096	1	3.56121614280423	5.59404984980769	4.42508327418269	7.37240541345512	1.92797228327555	4.82785458356391	1.26963165094044	1.14319747577586	4.12911812808932	0.756698249081772	low
TCGA-L9-A443	0.528767123287671	1	3.08533966935737	4.40325408621587	5.20970289129929	7.77077950208287	1.08583252367496	4.36387893161585	2.62332844234994	2.47935992189155	4.06951313988972	1.04022037802869	high
TCGA-55-6968	3.54246575342466	1	3.83032632119242	4.75428892672968	4.5786972376487	8.63793332690579	1.38697644692639	6.1367368883539	1.67689923893174	2.66145318763819	5.19746048059989	0.576214584206349	low
TCGA-97-A4M6	1.55616438356164	0	3.98087530731956	5.29053130443293	4.73788682143793	7.61011092405524	1.40533891584755	6.39259391283215	3.26199709594524	1.82997130112495	6.54159382373692	0.268210026205758	low
TCGA-78-7145	2.26301369863014	1	3.96717783189598	5.75246494766094	4.62208111245931	8.09849746132913	1.19635524288275	5.57838023977816	2.10124665668344	0.922958964236172	5.0157607002239	1.31742214896902	high
TCGA-44-2668	2.08493150684932	1	3.47038935602903	5.10300938512267	4.60881121356904	7.70265038714776	1.8167225710013	4.7304714958134	0.939703008496287	1.27897594970282	3.59664100928442	1.12790475453122	high
TCGA-91-A4BD	1.65205479452055	0	2.94168853129095	4.13319359866411	4.44509763804318	7.89949408573214	1.46069014884874	5.67441827855076	2.1571407491493	0.706110557196467	1.74510822612574	0.504766871742659	low
TCGA-05-4249	4.17260273972603	0	4.36214021245167	4.86271421660062	4.89693539404323	7.76938893533847	2.26642675889186	6.04177959932599	2.37398222651032	2.35971793926257	7.51984694169299	0.265107834669939	low
TCGA-50-5044	1.70958904109589	1	3.19761380969107	5.66807656500894	4.10179292675546	8.25745101815107	1.17523715119645	3.93165469449318	1.56139946089504	0.677891556960532	2.00378211262842	2.6547035818629	high
TCGA-MP-A4T7	0.457534246575342	1	3.38966317176301	5.77396205015079	3.92922289570657	7.68749886281288	1.28475100953423	5.39053012226603	1.76328408473922	0.417379975973023	1.35422645734993	0.945534694514953	high
TCGA-44-3917	3.24109589041096	0	3.67868041373475	3.63813756928885	4.33369922209866	5.75407107983891	2.09968234009132	5.11746025320319	0.660700483115234	1.25528922308368	3.36299581197405	0.168746740855765	low
TCGA-86-8279	2.6	0	4.298071734934	5.7726326081658	5.39835721163779	7.87260162797475	1.91861521548657	4.93704301445102	2.90357821533194	0.208891775026153	5.85566585164883	2.21092593052924	high
TCGA-38-4630	2.93972602739726	1	4.01869648069887	5.33380296382445	5.32966540237956	7.765012205193	1.64662350847658	6.20022968667877	2.12822740247183	1.87574075204134	4.05272888467577	0.971372328294808	high
TCGA-53-7624	2.85753424657534	1	4.69749583827513	5.21562424216483	4.48142165841712	8.90856735493966	1.2359108309409	5.38673163744257	1.17319140966926	0.622086970988523	2.19156265070076	5.3158575884764	high
TCGA-62-A46U	5.66301369863014	0	3.7658635584944	5.00445195324003	4.58100167970747	8.46318225459369	1.61041659714891	5.66749195171666	4.03937531341899	2.41824392991209	5.21627247957974	0.34543472645754	low
TCGA-50-5932	3.38356164383562	1	3.92321575023034	5.15682939255387	4.86472101910228	7.50731022554653	1.73487216825608	6.16500343823765	1.30521177607819	0.193960936897822	4.93135685387417	0.795906800398108	low
TCGA-55-8089	1.92328767123288	1	7.43460070775786	5.37780397427672	4.3351616493035	8.13401193512826	1.17963843493813	4.61057014759653	2.00669298278711	0.650396946669789	3.86315545702241	13.0937024245909	high
TCGA-55-6712	0.468493150684932	1	3.29815973723413	4.85492322332531	4.93966383427123	7.70823759700953	1.07901963303484	4.22169924596939	2.01260442758395	0.607862902831235	2.39303172346296	2.61723080291517	high
TCGA-55-7725	1.21095890410959	0	3.73315907543968	3.72977027309887	5.00973234119861	7.98834044366012	2.02250985600894	5.89475471979427	1.3459072748976	1.29419430975932	4.83044295157728	0.53039867106097	low
TCGA-05-5423	0.413698630136986	0	3.16109761069503	3.81000087009414	5.76820020757068	7.38339757919079	1.76345406854347	6.21978032579707	3.57262292703281	1.56306048276387	3.50385753257743	0.342364870642333	low
TCGA-50-6591	0.326027397260274	1	7.15338583988041	5.72337561920027	5.84059918825261	9.3746382889799	2.04159344865918	6.38555183196039	0.710172748279662	2.52859632203435	6.22400360422362	15.2744451834341	high
TCGA-05-4433	2	0	3.73237775034917	6.71189407047239	4.20162602041443	8.23350895405436	1.49646234958226	5.86463436309331	2.40914650591963	0.72491215931561	1.77841886647074	1.34005344717981	high
TCGA-MN-A4N4	3.21917808219178	0	3.8974147003553	5.7349290557402	4.54568424878482	7.86360647346863	1.55198351041838	4.83767081920623	2.36530059939658	0.944558633869451	4.04708463972962	1.33968040356995	high
TCGA-50-6592	2.12876712328767	1	3.64049368023805	4.97671189364204	5.59737622963363	8.68270004725795	1.74368729701864	4.97088125666012	2.34857237015964	0.668573016475889	2.80386763267792	4.10953064716357	high
TCGA-62-A46Y	1.13424657534247	1	4.01420351633215	4.57154333327133	4.80882777991067	7.94702495937917	1.61428580611905	5.71112041811596	2.10487337672602	1.64052838529594	2.29234004027684	0.980244037840963	high
TCGA-78-7542	0.879452054794521	1	3.5652315818055	6.81959538277747	4.82446747251892	9.13937381836263	1.73339772928591	4.62278982183187	1.3164354110105	1.82277093026678	2.86429511664474	5.28364037170995	high
TCGA-50-6595	0.517808219178082	1	4.70602764892967	6.25525333883537	4.64834463814563	8.96120280890782	1.31637748191973	4.53628296687984	1.8061590506657	0.902266569083071	4.24589872142711	7.41154400858983	high
TCGA-64-1678	3.25753424657534	0	2.87129169237512	3.6294265672344	5.61564876243524	7.81071300550216	1.89685307289671	5.65074732937579	2.26041714846553	0.620586410451878	3.98124074779593	0.635900307685519	low
TCGA-50-5045	5.95616438356164	1	3.90135929259626	4.97051778381199	4.66828935084237	7.55144065099315	1.48728052938373	5.10952354297455	2.02314887641252	0.76145549282272	2.62655594938034	1.28123334451247	high
TCGA-71-8520	0.575342465753425	1	4.0636409926427	5.79813607825523	4.13194336542481	7.55546724688593	1.51888758686242	5.60962496249634	1.63974153224078	1.66156719952715	2.7874533608754	0.739005853790771	low
TCGA-MP-A4T9	3.46575342465753	1	5.19097035461555	6.33680644853674	4.86878058485424	7.57778228278659	1.86738253587587	5.798690821387	2.26330488579726	1.76642554763968	3.37288246809252	1.76885842758975	high
TCGA-55-8090	1.63835616438356	1	3.63597489900911	5.25105628517224	4.74403189321432	7.93685285511225	1.49937394500217	5.57686070222419	1.75356175109513	1.44890095114513	5.64084647609744	0.721415330593796	low
TCGA-50-8460	2.27123287671233	0	3.45165951419982	4.5563251795732	4.16994103129816	7.33787340402699	1.44853098190579	5.92861667355163	2.74859003931106	0.699462793886349	3.36197885403921	0.254366568953581	low
TCGA-05-4396	0.83013698630137	1	3.41339098604213	4.39594707057565	4.72996056101802	8.53444374020513	1.47907531307151	5.37145780072404	1.15490719904767	0.779385806198936	2.24847411537262	1.7823864082441	high
TCGA-05-4432	2.08493150684932	0	3.6918467894127	4.84038769812038	4.68242722269779	7.49566078949365	1.49733133523027	5.46397877107672	1.45185729447654	0.612588406698718	5.21833170834598	0.728700003862711	low
TCGA-53-7813	1.16164383561644	0	2.86239187706783	2.92402385227801	5.4044876337081	8.16055973151223	1.21001473770927	5.57277145957247	0.718789028019984	2.19474897620256	5.44883489216754	0.640636727906242	low
TCGA-97-7552	5.29315068493151	0	3.48506610831828	5.26981489328713	4.01059188236712	7.85562972589545	1.52777098875335	5.46610828295077	1.99135404153045	1.43493508042062	3.061741641603	0.484916891374278	low
TCGA-44-5643	2.77534246575342	0	3.97193894764755	7.08856247703613	4.97850683742942	9.58401147384097	1.43514850474009	5.12439844812731	2.58151997356402	0.285579770402795	3.67018318001364	8.72625840445001	high
TCGA-78-8662	9.20821917808219	1	3.85178901163406	5.02400933161854	5.12373654184667	7.80066050913392	1.6789282510906	5.23741840138431	1.55055595229846	0.650121175849703	1.10614727971465	2.71734343408064	high
TCGA-NJ-A4YQ	3.92328767123288	0	3.33408195628385	4.51625473555042	4.09750966959803	7.45300964930575	1.34585051721949	4.24914190328035	1.51586380741849	0.702480242783475	0.357608303813848	1.28898680626289	high
TCGA-62-A471	3.41369863013699	0	3.80487960825467	6.1138463279958	5.1951428344955	8.25617990511761	1.13198450875653	4.10292682718626	0.875150958058677	0.135666196969044	2.61058195849253	12.9904449153587	high
TCGA-05-4424	2.5013698630137	0	3.67976157351685	5.81614911394902	4.93630343051796	8.37996009344871	1.37389872996598	6.05298096655955	1.80103445892236	1.78236662550846	5.11443782522307	1.1026962885108	high
TCGA-78-7539	2.16712328767123	0	4.58099565193944	5.54270379224349	4.99573323796111	8.38093849324891	2.35487525898649	5.37306349863316	3.32793162453004	0.306612224375398	0.279292990697584	2.90798132973788	high
TCGA-44-6779	1.36986301369863	1	3.11504989445496	7.36816506331891	4.0206710941286	8.51351601147968	0.78559239870423	5.05625402913393	1.15211850443194	0.243669080966863	1.40168507172246	4.27482884946092	high
TCGA-05-4434	1.25205479452055	1	3.66389107751758	6.23531540419995	5.7095470552869	8.34766521343037	1.53505759489484	5.22487764038454	2.69318584189503	1.01706672418983	4.55016805242917	3.49369097692383	high
TCGA-86-8672	0.0520547945205479	1	2.65725127113361	5.58060077827433	5.09677207064962	8.23197761710541	1.1553606628392	4.68217998574558	2.12548579715938	0.39220749896897	2.26279393662065	2.81160484456505	high
TCGA-MP-A4TH	2.03013698630137	0	3.35008701076164	4.36994102225427	4.40040130426606	7.56685928641202	1.62727997698585	6.06495827732352	1.42131756793318	0.806282807478207	5.3908086743241	0.274703369451112	low
TCGA-86-8674	2.20821917808219	0	3.77572483590886	5.59826097780046	4.95630296784408	8.35009850604021	1.27887686010211	5.72855999832503	1.9608823446852	0.268434393576383	4.99809167593183	1.90126242454906	high
TCGA-S2-AA1A	1.40547945205479	0	3.10889240163241	4.28034764124523	3.75829251573394	6.87423998991306	1.24293780020056	4.42671426870118	2.7846296112803	1.5786972376487	2.42021289061078	0.230643626885453	low
TCGA-95-7043	1.37808219178082	1	3.35897288711898	4.194331368984	4.66573384713968	8.58509699570824	1.03090103801042	5.24279302359725	4.46280488985192	0.149649581894975	5.54807282238821	0.624621174140425	low
TCGA-78-7166	0.706849315068493	1	2.91061754866369	4.17703277411262	3.89517657392167	7.66654784039404	0.53047032539919	3.83452919906152	0.726046456482002	0.033229160785111	1.06225989447013	2.17218306575157	high
TCGA-44-2661	3.17534246575342	0	3.36577651001796	3.92096017811017	4.65595282634709	6.96751678634454	1.67802682018815	5.3684959850155	2.87223777364246	0.660654852035228	4.00236048101265	0.261519188369705	low
TCGA-38-4632	3.71780821917808	1	3.61940127177849	5.9446523317932	5.76360544350889	7.32414363476016	1.51273256301436	4.4990039364996	2.26891341575756	0.772307974958403	2.22302088726984	4.57472789095529	high
TCGA-97-8552	1.71506849315068	0	3.72543579190531	4.77841360959248	4.37950313530111	7.00935837048207	1.44397788552057	5.5716252408918	3.01056502945574	2.25809675781716	3.7340267184367	0.229131872526108	low
TCGA-67-3770	1.67123287671233	0	2.99682257445898	4.30938722004655	5.25314593542716	7.01312834669576	1.30888505741176	5.92803152233581	3.51067081985899	0.705933680467147	1.99175311224451	0.43536777910045	low
TCGA-50-5935	1.78904109589041	1	3.55049438785374	4.52595609671453	4.68812999209345	8.22156875518088	1.5251668453732	5.82170001206337	2.98216307325455	1.55527627019764	4.6617495998107	0.440074924327078	low
TCGA-44-7669	1.57260273972603	1	4.57916204190107	5.61228761730417	5.58618827062747	8.2898132597648	1.60871463662015	5.16673552688457	2.30489064845361	0.929336534006889	3.20335779222588	5.68890443385168	high
TCGA-44-6775	1.93150684931507	0	4.41961529390095	4.55868397152597	4.13961410656291	7.34619546302661	2.31356512521836	5.05539813572708	2.57029290644045	2.62597958169054	4.4932267427801	0.228799391807818	low
TCGA-91-6840	1.01917808219178	0	3.94073056018486	4.16864203555884	5.01128093610049	7.36578438221929	1.72325273450107	5.93788577205332	0.938022261873111	2.35662275055589	3.89846958148001	0.544079814330465	low
TCGA-49-AAR4	2.40821917808219	1	2.92164578821736	4.48394472748251	3.94251450533924	7.31681551295995	1.04404433270602	5.38035542953678	1.10292682718626	1.2255217342566	4.21928470598825	0.296881846386714	low
TCGA-55-8620	1.02739726027397	1	2.91590327420792	5.58713692627383	4.81655362966225	8.85214369880125	1.88432439837271	5.81962731336966	1.92155058407306	0.351628329102782	4.33909461664611	1.05714413089582	high
TCGA-50-5072	0.684931506849315	1	4.04583609353236	5.69466015110016	4.89132682807521	8.40179342267317	1.0396297391953	4.74426337256353	1.70310069960416	0.251204022914663	1.77192782372527	7.26881888284336	high
TCGA-67-4679	1.22739726027397	0	3.35418413406306	4.71987340293806	4.33705452364064	7.01243570523974	1.45596498891752	6.74780763214025	1.62072715432213	1.05838577100035	1.98009843881779	0.245647328109436	low
TCGA-53-7626	2.54520547945205	1	3.98870286234323	5.45134960390874	4.94972167756984	8.23426371309682	1.17549266504098	5.70693385402478	2.13119435170845	0.555619856668128	6.56262098658135	1.42589769073349	high
TCGA-55-7913	1.53698630136986	1	4.71758869357472	5.8253684268322	4.99616726310337	8.3087908824557	1.39933518250207	6.70549968787054	0.505382849062305	2.09855430722073	3.84603190070563	2.20700416112878	high
TCGA-55-8614	1.46849315068493	0	3.38578994059555	6.25106386183476	4.96930708098435	7.68548187706903	0.872552996245098	5.85799343210018	1.84615228413168	0.705225956616364	6.41555080450759	1.13040554211074	high
TCGA-49-AARQ	18.4438356164384	0	3.89516687751077	3.49191721468443	3.97967784134432	7.34091026121006	0.811142173669308	5.16371608625553	4.2587525711316	2.82962634081254	4.09575567386806	0.147354528880169	low
TCGA-44-3918	2.83835616438356	0	3.30370769847756	3.7355799417073	5.09829602637441	6.92765195528798	2.44373040677156	4.58370961741108	1.7192564679952	1.65107083128468	2.85414197120296	0.438281054536177	low
TCGA-86-8673	2.36164383561644	0	3.86417623770153	5.84736558936385	4.08924389411219	8.30599103438659	1.3049198448279	5.41597156729406	2.06801723700132	0.118891252178427	3.88157652805995	1.34183064120833	high
TCGA-55-6972	4.47123287671233	1	4.44843847476967	4.15127434842579	4.99204780951999	8.55518499128534	1.45285896471381	6.16782756222109	0.338681124624546	0.198996966240109	2.09247808720038	3.66511098848898	high
TCGA-49-4507	0.734246575342466	1	3.02078664092199	4.77273552539523	4.29593603404926	8.34622206210575	0.686343643076181	3.96290988289816	2.6961719126152	0.109427426686154	2.09828479572342	2.46118889727709	high
TCGA-05-4410	0.00273972602739726	0	3.4271770546821	6.00421597105887	3.79994727736086	7.50148611956377	1.4155423541987	4.87001448443211	1.51888758686242	1.42867840994823	3.8623323603549	0.574852444255863	low
TCGA-44-7661	1.52602739726027	1	3.47307252930668	6.22912258624193	4.66250745398085	8.8110050207781	1.64454851724905	4.91304736553756	1.97552013669529	1.33084518962342	0.521151269637904	3.70684817546639	high
TCGA-50-5942	5.06027397260274	0	3.58057967511261	5.18748668546264	4.40951313571867	7.96046305726266	1.89087467087778	6.67730104081818	2.25619547654174	2.38645229701046	2.26567692517217	0.279874217782181	low
TCGA-44-5645	2.33424657534247	0	4.18954257996542	3.87979070506596	4.20524131196107	7.20080446519635	2.70298253792336	5.44118355092084	2.00076923224477	1.54230758351024	5.49881889665615	0.139546476399072	low
TCGA-44-6776	7.16712328767123	0	3.67877054133576	5.79727243202997	4.4487357980294	8.0988642884585	1.49962906800074	6.08870556952512	1.50807363995255	0.294782468698073	2.87776387831943	1.21514224765264	high
TCGA-50-5933	6.55616438356164	1	4.05711230403236	6.28043487533696	5.08676253989363	7.80382308427948	2.0892269420704	4.64969017838556	2.03896287288467	0.546956178141411	3.14930814832141	3.05731213242522	high
TCGA-91-8496	1.38356164383562	0	3.46278526254963	4.28428462224372	4.62733251323579	6.87552943691645	1.6294265672344	6.35712089108265	2.69550392607345	0.534659280413878	0.973280639153119	0.302737666149216	low
TCGA-49-4494	2.96164383561644	1	4.4511385630576	5.848425143082	4.85924404394341	8.01636984230656	1.44816091776604	5.16998511248338	2.28868339042215	0.325846898238815	4.07020039116968	2.83614000324314	high
TCGA-55-6642	6.70958904109589	0	2.72942225312561	4.93610080315505	3.9848627347629	7.20446941843628	1.67061376422175	4.62472674575853	1.34913877707708	1.71453128038056	3.64807422865463	0.285063308390298	low
TCGA-99-8025	2.9041095890411	0	2.95069235977563	5.59089838396528	4.89031049116947	7.64688987100532	1.87172538997071	4.47919821922257	2.3239176415721	1.83875011833314	4.5895358011972	0.701507681648341	low
TCGA-95-A4VN	1.51506849315069	0	4.29303935034287	5.57759801376388	4.88988234554905	8.24263822990825	1.2687338010779	4.82258230236154	1.39489822415673	0.921817139846621	2.78814277096489	4.92359661235168	high
TCGA-78-7633	4.18630136986301	1	3.83358841321736	5.68825030913318	4.11577404913037	7.22491814577733	1.15613769788899	6.303353354953	0.652234072909237	0.198745581844824	3.00990249937363	0.789066262180493	low
TCGA-J2-8192	2.02465753424658	0	4.15937892045925	5.23712007339224	4.8447923705848	7.85655065014816	1.9696754631432	6.08065553170204	2.8532571495293	1.3128394015691	5.38461281783264	0.48058321762575	low
TCGA-49-AAQV	1.85479452054795	1	4.58945790044089	5.80595792320055	5.15786429257854	7.55949487235158	1.48326115995213	5.76734758376632	2.34777902670226	1.58794099375522	4.54111830402469	1.48575449008884	high
TCGA-97-A4M5	1.73698630136986	0	3.75364732019604	6.47627312489357	4.29074139625937	7.62891864465645	1.45670103100821	5.56614843834646	2.09568816988896	1.56066604872892	3.14226638331967	0.834009021181307	low
TCGA-L9-A444	0.841095890410959	0	3.63683339748265	4.09155598053874	4.40224465525408	6.98891186495402	1.28137184514778	4.67262900218983	2.36106648879432	2.57884212776558	3.81884033768007	0.336170177109679	low
TCGA-73-4662	6.89041095890411	0	4.07164255410391	4.34379864732267	4.608182361932	7.49102491201003	2.10101127658791	5.27527901757061	1.25610487680918	1.45864447937567	3.99657856225487	0.594897910800752	low
TCGA-55-8301	1.46301369863014	0	3.39576203543022	5.15431991359719	4.56418303177906	7.92348912952545	1.07601173856964	4.99755887960498	3.54012648833811	0.871607121737595	3.43189034828618	0.87683135388015	low
TCGA-NJ-A4YP	0.136986301369863	0	3.76495118550817	7.10681625676199	4.66544393759738	8.38029178471209	1.29466485609124	5.64857185799514	1.56769146201975	0.674641429085824	2.19707905294604	3.71717222316661	high
TCGA-62-8399	7.38630136986301	0	4.08254932038442	5.49441241009439	4.75049395737043	7.63752837797182	1.1793836543563	5.32219496878485	0.689656993994882	0.519340607655982	3.06595137419985	2.79233312232016	high
TCGA-86-8055	0.33972602739726	1	5.07557113674889	5.16202469160111	4.57761009769958	7.80038548420286	1.82256700712611	5.30603616284476	3.17601951946809	0.840765337323874	3.94566388180099	1.21167991512087	high
TCGA-55-7573	1.33424657534247	0	3.85611921522062	4.44319553089713	3.99320334863612	7.81165276885833	1.97434575181936	5.7666296121547	2.41519077748418	1.58870863995405	3.58032641309125	0.239071342663887	low
TCGA-95-7948	1.3041095890411	0	4.08435345532689	6.48751689824694	4.8500842979296	7.49256545148275	1.97684017799902	5.60475632252441	1.14600345113892	0.234991741248802	5.1149666349894	1.48517716948797	high
TCGA-49-AARR	13.6767123287671	0	3.74676420988223	4.54210943833194	4.05895716623888	7.24910396906684	1.47752191218829	5.32241131679091	2.93260926108907	3.83488309942341	4.48890056729806	0.128954030240192	low
TCGA-86-A4P7	1.13698630136986	0	3.41798749758069	5.17445036348919	4.42067103020377	7.51134864259173	1.77087132219082	5.24445327230458	3.23738015765315	3.21499513461492	4.74271229011165	0.191007679922172	low
TCGA-38-4625	8.14520547945206	0	3.85720471588071	7.52373757780697	5.25267300066668	7.97736980289117	2.03146577649819	4.9669333663373	3.11398381025102	0.286171451107019	3.00811035365319	3.64164049056063	high
TCGA-38-4626	10.0657534246575	0	3.73200864413847	5.00546735984821	4.38063248993361	7.66699512803676	1.26291417623742	5.98742319722562	2.99656952397319	0.843823089126896	1.57632863692556	0.624882625762066	low
TCGA-62-A472	2.49315068493151	0	3.94018554768988	5.00473058725914	5.67504527203592	8.64778974056174	1.73993448903754	6.07103968217134	1.59430967298041	1.68795649404448	4.62191706398164	2.12043248987754	high
TCGA-05-4398	3.92054794520548	0	3.86992074510971	6.2956458926516	4.67968276632907	7.95349748118328	1.58904435676777	4.45647105819114	2.26098913878607	0.624896322209038	1.97911075501579	3.3534376117206	high
TCGA-55-8299	1.28493150684932	1	4.14903982238639	5.80880719086469	4.7093237246797	7.98985881254507	1.32935326080288	5.36202796503177	2.93464859318808	0.495695162624069	4.30676531596471	1.54538383599215	high
TCGA-NJ-A4YF	5.92054794520548	0	3.4030358907106	3.99358379424744	5.20551763289271	6.86167503336973	1.53615239301918	4.38725913295573	0.801075859167457	1.03047733902327	2.41621822255091	1.50654989513504	high
TCGA-49-AARO	10.2986301369863	0	3.97223312380739	4.60405352715645	4.47687416784541	7.73942824543072	1.40626454061069	4.90371317006749	1.73252970781579	1.68858322724615	3.58693283785313	0.968223188177422	high
TCGA-86-8358	1.78904109589041	0	3.9469834499992	5.99223819728795	5.65904828882455	8.65970518416646	1.47186376840765	6.80685762181631	1.32337006906127	2.81251876177161	5.66052650688434	1.57219305595162	high
TCGA-55-8092	0.421917808219178	1	3.68097691058614	5.59812993822999	4.32398967511703	7.32037275288974	1.00460925325259	5.10935220077607	1.43210422346868	0.369941022254266	2.75366871167828	1.44889992320261	high
TCGA-55-8205	1.64109589041096	0	3.74070094120553	6.25504368143887	4.7347475497377	8.73003021371327	1.5703171968938	4.8983099471738	2.40493036310851	0.734308590096907	2.78031009904338	3.36173995096774	high
TCGA-62-8395	3.33150684931507	0	3.92187425253406	5.78802789215889	5.07303613310121	7.84004962718623	1.57802089130231	6.87881360700136	1.37445528233802	0.691891444525011	3.8959617668544	1.07380258901768	high
TCGA-55-1594	3.22739726027397	0	5.68196361865079	5.20844312547501	4.89824705608187	7.64053200035813	1.84273752463329	5.58783001109913	1.14873891273753	1.23584957650756	3.83742862251579	2.81752487187177	high
TCGA-MP-A4TC	0.202739726027397	1	3.50632265765585	5.87790862930467	4.78937974929142	8.40841593895555	1.46868757304394	4.88717430223374	1.45916928659895	0.416299305479879	4.19147579582359	2.75665456679621	high
TCGA-86-8280	1.92054794520548	0	3.80620030411611	5.43693469501989	4.82390218007865	7.83220203896576	1.51470300954087	6.61808151311108	3.15848245280513	1.45249000921845	3.44621652214016	0.474032237079962	low
TCGA-78-7167	7.34520547945205	1	3.88626723820668	6.240182648777	5.43436468239144	8.09720940696604	1.39681710286904	6.77057272029781	0.889940736525117	0.448795255329051	5.57520642427004	2.08723750695872	high
TCGA-64-5775	0.16986301369863	1	4.12807889472143	6.16028895167686	5.87261701742115	9.00886164572547	1.83244448164531	4.15558734129687	1.83568158412171	0.607200095397516	4.44834596170151	15.2815617162857	high
TCGA-86-8073	2.02739726027397	0	3.80329937606315	5.68367680657489	5.11227059601106	8.19751945525578	2.08868437153339	6.13696036159179	2.33350960587431	0.767061497680489	2.77650409617427	1.23955285592131	high
TCGA-05-4403	1.58356164383562	0	3.53671191209092	6.62523395388774	3.91999787005519	7.93309457191176	1.16915535883089	5.34507697129988	2.08062355667633	0.359970888336751	2.45259543470287	1.28913861651513	high
TCGA-55-7903	1.55342465753425	0	3.76122143588552	5.1164021877542	4.84000492286439	8.86066054988631	2.35611563231258	5.72206157599261	1.71237567288067	1.00683657739666	6.3419572914245	0.808179925888408	low
TCGA-55-7284	0.665753424657534	1	4.03706588390463	6.52639125303933	4.32129316937551	7.71710197216133	1.43919757948733	5.92822107098433	2.92307309698738	1.30917618747851	1.58009723294623	0.967429995273722	high
TCGA-55-8506	0.0301369863013699	0	2.78372903293869	4.66488669293489	4.11432537611062	8.03825783115448	1.25900124994155	5.57356842403926	2.98509962601258	0.821383684157733	5.15258095740016	0.237845982061088	low
TCGA-86-A4JF	2.01917808219178	1	3.92684390725726	4.68514403646091	4.22502036861672	8.25693421823705	1.52371249029441	5.09666666858018	2.13152363640641	2.76996211166456	6.37917732889081	0.398644112566718	low
TCGA-97-A4M7	1.72328767123288	0	4.22982630147999	4.64679053073149	3.77824012186314	7.14550118295698	0.964435600212331	5.8329583507324	2.51520781903582	2.47095327987826	3.97637280149171	0.216437785799344	low
TCGA-49-6767	1.85479452054795	0	4.59874036207171	5.21478925590735	5.07165971402993	8.52708636988765	1.38239058287347	4.8430743380548	0.766807151302921	0.792438930064638	3.84841763125584	6.94886655944642	high
TCGA-44-8120	0.712328767123288	0	3.64890255711667	4.88107724262462	5.47016589445457	7.84189766219237	1.7902715944133	5.55023578849357	2.37945461560501	0.568129416500491	0.824075356251562	2.22741221236705	high
TCGA-55-7576	1.83561643835616	0	3.61785090857215	4.9904648052747	4.22392447106003	8.34391765027901	1.43797340033802	5.51766308986068	1.44360665147561	0.945757507972628	4.68014991749093	0.793037469966187	low
TCGA-93-A4JP	1.58356164383562	0	3.90761176285217	5.47195478566492	5.0519593278834	7.69296275277292	1.92086492870989	5.98212199209406	3.54262951139388	2.42379328188403	4.42323527167442	0.391903250605484	low
TCGA-78-7162	8.68219178082192	1	4.02915247710041	5.3727188247878	4.53046408276314	8.09147981694409	1.48248691884257	6.01688626909469	1.78906147224925	0.432959407276106	1.28930331402435	1.65831443640211	high
TCGA-05-5420	1.25205479452055	0	2.60369161711557	3.12464244945057	5.01887003478512	6.61885531116216	1.31266517355839	4.49088456262456	3.15972605108144	0.16658691407045	1.58033847419571	0.444502571564496	low
TCGA-69-7763	1.89041095890411	0	3.42255595595975	5.49361211149835	4.70873904135958	7.70381569437964	1.70615477299067	5.7410921066517	1.77989003934005	0.383496944155365	4.32001525642266	0.760500541841645	low
TCGA-86-7714	1.71232876712329	1	3.89551590725274	5.37885144888643	4.21141721298936	8.51678421119178	1.9604746414249	6.13455364142468	1.18466115372489	0.833983011007121	1.19490653242285	1.16912752743522	high
TCGA-55-8087	1.26575342465753	0	4.57304120405865	6.05345675972981	4.88510575402488	8.44972024389498	2.60802855712105	6.72770131159807	2.58654859307518	1.23327453899093	7.06114758122857	0.481439194838289	low
TCGA-38-4627	3.14246575342466	1	4.02577299062103	4.93523342494956	4.55119606683418	7.455392160671	1.52807116457874	5.35043006119186	2.7706176466562	0.83745889932575	5.36029052442501	0.530676364316752	low
TCGA-91-6835	0.216438356164384	0	4.37318185247505	5.19780250005091	4.81150185701761	7.92940222706622	2.14577526171348	6.18346666436355	2.29748491571057	1.92394781490793	2.4774701033419	0.726965011731855	low
TCGA-91-6847	2.30684931506849	0	8.40340918951511	5.84344624957595	4.95470814362989	8.53094234650286	2.58786900597821	5.41949844155306	0.731096329614531	2.19055165203227	6.11963630494891	11.8061282119072	high
TCGA-55-7570	2.25753424657534	0	5.10343889001799	5.73992369102814	4.9104400644228	8.37351815065524	0.953600493934903	4.90117100950565	0.958805563639465	1.30859386858428	5.06137443315041	7.21440472121898	high
TCGA-97-8177	1.36712328767123	0	3.76617108910985	4.99642490376497	4.84189263160306	7.45341057481643	1.6073895000244	5.43659162483848	4.10932712460102	0.721503907035707	3.26183165875214	0.552205750664628	low
TCGA-55-6969	3.39452054794521	0	3.41355346542298	4.57015322839647	5.40093065531526	7.91259418211663	1.31840361737428	4.81472985198525	1.81905500999106	0.784085142734757	3.24408026356191	2.49246862476675	high
TCGA-49-6761	0.96986301369863	0	4.60010915434083	5.46324970376428	5.25183268616855	8.59063008686837	1.6996848802218	4.09340805643508	1.63021906473216	0.707789805450313	3.16250009328829	10.1405108408135	high
TCGA-95-A4VK	1.78356164383562	0	3.46185593133225	4.72021826046634	4.54474501830503	8.00912934953722	1.13809359648728	5.52877758201239	0.98564614971725	0.431462502778629	2.21989646206466	1.60916927035795	high
TCGA-69-8255	0.353424657534247	0	3.51447578762771	5.14434825950214	5.00005860829556	7.6150255831198	1.10306115633355	4.43382743477234	4.55057442111959	0.256769142761341	0.428785589848052	2.12304481737646	high
TCGA-50-5939	1.26027397260274	1	5.90891135727098	5.50338690119814	4.20359271420771	8.40636531958591	1.15781983947886	4.94759603057578	1.2934293444908	0.351402183629964	1.50431529687706	9.82708132385906	high
TCGA-50-8457	3.08219178082192	0	2.95205394721174	3.97763711804968	4.31315150747782	7.73151590303262	1.55914914773726	5.43048600507572	2.37770681888961	0.693854902353565	4.92415690803323	0.245085492764616	low
TCGA-55-A4DF	1.20547945205479	1	4.1622342099563	4.72463935871861	4.90084749143247	8.29980970283316	1.67142925572494	5.7533692020596	2.35450858087017	3.79018817029203	6.17893170623578	0.429199445630309	low
TCGA-78-7160	1.90958904109589	1	4.32161066706003	6.43496176018725	4.43424123325194	8.13111562095286	1.68189898322411	6.23032407844272	1.84277774529544	0.47134355961072	1.97577690600442	1.77588466449085	high
TCGA-73-4677	0.104109589041096	1	3.74172583929714	6.00246175111768	4.70028989203036	8.19310246937423	1.40408565397279	6.33157803649435	1.34272540120067	0.232169542947978	2.9218552152228	1.72671241671636	high
TCGA-MP-A5C7	6.15890410958904	0	4.26080853476227	6.26294235594805	4.74321334281455	8.20578738576442	1.22422553993839	7.03610326228008	2.02172844649406	2.61322516553606	5.34169404862556	0.644081656246848	low
TCGA-75-5125	5.55342465753425	1	3.88630626345243	6.361591169308	5.0240625388019	8.2543205074284	1.40544784370754	5.06956039889676	1.49666686388829	0.655718180834149	2.12147964190528	5.33441211497688	high
TCGA-35-4123	0.498630136986301	0	3.47643353551394	4.92323001477887	5.22503579785013	7.95211803138903	1.68831466064039	5.30991102955254	1.22650852980868	0.557385581423525	0.456385630378589	3.02925249797085	high
TCGA-MP-A4SV	7.17808219178082	1	3.68882936938964	6.02195936154102	4.22166058326251	8.236333319982	1.66879990883161	5.77646724875146	1.59340158112565	1.57782759123625	4.72717986252498	0.668134518015794	low
TCGA-64-1677	1.72054794520548	1	3.5405976858081	4.60394081081293	5.62295377110412	8.55662368795774	1.83689362740974	5.19094270819202	0.842938616731921	1.30836087519861	5.02685316370527	2.57429589666369	high
TCGA-L9-A50W	1.21095890410959	1	4.12308675098106	4.91889662156696	5.12901506298373	8.01928881491682	0.814181243170403	6.17428456414048	2.99510457423233	1.30164617259824	5.84419983027106	0.96046845196533	high
TCGA-55-8302	1.30958904109589	0	4.07563531043439	6.86862256949517	4.67054578578463	7.6811976432055	1.58918821149086	5.13163475303099	1.61668704183111	1.17107869605868	5.4813990534623	1.6346044859427	high
TCGA-44-2655	3.62739726027397	0	3.83339613416323	5.23574237499075	4.90671746181538	8.04490771479895	1.17478989304781	5.92832057405637	2.30097298026823	0.25519856641969	3.35579154675365	1.59430215809872	high
TCGA-55-8507	1.14520547945205	0	3.87540656505539	5.69330016170119	5.26910423185584	7.82224576971789	1.80330970999966	6.18450644175794	1.85039939677025	1.21840921134314	5.36697958365104	0.938135191576319	high
TCGA-MP-A4SY	4.11232876712329	1	3.82955530933159	5.96178999716207	5.27505175843021	7.39860604157813	1.85327711389638	6.00407211536456	2.0762512326186	1.63110428236588	4.5482084882125	0.80907139871452	low
TCGA-4B-A93V	0.821917808219178	1	4.09290932929239	5.46061152286663	4.16767906186135	8.58651856964153	0.921055421222332	5.65932235865926	2.31849038819444	0.321119959365393	3.36591645385806	1.77489786316106	high
TCGA-05-4418	0.750684931506849	1	3.49151963494098	5.16353093493778	4.66074040912634	7.11840956485638	0.732312620820647	4.15576542081694	1.45180455572049	0.172231468825481	1.42094045613708	3.32229661213296	high
TCGA-44-8119	0.780821917808219	0	2.97550179428152	5.27744549503391	5.23232306524079	7.6665421596592	1.95296716922408	5.56444524073986	1.94897455427977	1.51828333777011	4.35241955921516	0.605036770978483	low
TCGA-69-7974	0.504109589041096	0	3.57193159483802	6.25490011465628	4.50683675325522	7.98199075277159	1.65713691764547	4.71856986338485	1.871449415677	1.68800126973204	1.82350481500031	1.82298639276791	high
TCGA-97-A4M0	1.78630136986301	0	3.65063820290337	4.65112059437127	4.32765862494476	8.08495663503687	1.42422340749103	5.76363465439328	2.15198866642251	1.11463354906894	4.88996993112694	0.472627466491265	low
TCGA-86-8671	2.2986301369863	0	3.61186876683332	4.81545246665892	4.02258087225512	7.85794430543371	1.70602212154248	5.55772560308167	2.37278498069935	1.02481609649754	3.37098724700259	0.378863303363408	low
TCGA-91-6848	0.613698630136986	0	4.78454062566192	5.81891701002956	4.54203512687341	8.96089595211101	1.29936189765156	4.32568142887112	1.10117940914615	1.36333931162948	3.04090996024928	9.00661940902703	high
TCGA-55-5899	2.54794520547945	0	4.95093026391954	6.72105953114204	5.11816035312078	8.12621919147165	1.24000896473507	5.62575267110883	1.95557319421175	1.59000311742169	4.33004920805624	4.42405230970095	high
TCGA-93-8067	0.50958904109589	0	4.06665754340275	5.81712692597801	5.65708259656318	7.78879009866328	1.18275585096396	6.05869746918475	1.95177427384828	0.479230561206336	3.15498818517895	3.61953644547615	high
TCGA-78-7154	1.62465753424658	1	3.59649392024228	6.42015561293083	5.34210312148823	8.92212379655668	1.32140863116356	4.35863537840811	1.16806432847595	1.75107803684644	1.26495671796482	12.8653183284871	high
TCGA-55-6986	8.93424657534247	0	4.21686611818123	6.86076172001546	4.78139643620378	8.67595385830369	1.95880556363946	6.60678272556976	1.81782788059395	0.931077868003314	2.53421104513391	2.07675968223606	high
TCGA-55-8505	1.20547945205479	0	4.17804531761278	6.59912881445871	4.35768571162091	7.23941522731681	1.40680874847866	4.91372717300518	2.43736092100771	0.555128993800309	2.55372911766452	1.69034509505613	high
TCGA-MN-A4N5	0.23013698630137	0	4.33494720506729	5.01365430859232	4.65576396832137	8.1399380656186	1.778587076462	5.60927331376936	1.21269383790515	0.519239948661287	4.67219336058945	1.44527043134246	high
TCGA-05-5428	1.83561643835616	0	2.50908772992569	4.27432130633068	5.82290091622564	7.1684675442623	2.01810000750257	5.57531535647084	2.04397436519754	0.276079727574732	3.51845960323301	0.638430629204618	low
TCGA-44-7672	1.96986301369863	0	3.19515858659093	4.75165116936187	4.09508049190141	7.63850687039558	1.23210812945624	4.24231287087983	1.54235711555291	0.579662897016007	3.36263820504202	0.979357667701509	high
TCGA-55-7914	0.512328767123288	1	3.91009942539339	5.93736087192766	4.96183629065494	7.87287615104239	1.81848247949507	5.6873378876569	1.31568215133792	0.943733829634528	5.69709823196033	1.20633014154843	high
TCGA-L4-A4E5	1.58356164383562	0	4.26869637853816	5.21784722026078	4.40700597314627	8.17416769411465	1.42680147161338	4.35316800251757	1.88978502200355	3.03739979430825	3.35103462161425	1.53990468715156	high
TCGA-50-6593	0.920547945205479	1	3.83066097439976	6.34085063679494	4.58006707495349	7.72532194525875	1.69456822500883	4.82282190654847	2.46336088581666	1.04697990814441	3.48115683528819	1.42870146351032	high
TCGA-73-4670	0.358904109589041	0	4.03447985650753	6.38532403909601	5.40401751071222	8.00019272216767	1.42465340489845	4.98417006030548	1.70876110918378	0.121280699792729	0.778629125895568	9.64157557553665	high
TCGA-86-A456	2.45479452054795	0	3.04842802064294	5.08752224511725	4.84145490317083	7.2624716826072	1.39572091328595	5.20695963831399	3.31600088612165	0.915712100148022	1.77875526684322	0.643223168999248	low
TCGA-64-5781	4.27123287671233	0	3.33923717262742	4.81979589518077	4.8598304386869	8.10920016977582	1.14971460770081	4.56033589157618	1.36591645385806	0.177598929327733	2.99372869952355	3.0157848258017	high
TCGA-55-6984	2.08219178082192	1	3.43430796382827	7.25372837797414	4.04400060341087	7.78239873548545	1.37590131449698	4.46443956080374	0.85423507876617	0.445832624207628	1.37022008971377	3.39270495063655	high
TCGA-73-7498	3.25753424657534	0	3.66408456515516	5.62179694523117	4.82763613618939	8.00623012945124	1.70354371973382	6.39265229525991	1.77774583031385	0.485117645105075	3.99687679378893	0.874502555526061	low
TCGA-73-4659	1.94794520547945	1	4.13886360617995	6.15113022436509	4.85085941751323	8.04910251047442	1.66766509005141	6.32160525575299	2.16082340306702	2.78106589843596	3.29522343059926	0.843975738278158	low
TCGA-86-8075	1.9013698630137	1	4.60499051158761	5.81756186492686	4.71537724576391	7.64677109379085	1.36569253719753	5.56435682676459	3.04663074794016	1.01870538141632	3.58262825638207	1.38818339339082	high
TCGA-64-5778	3.57534246575342	0	3.51063284603898	3.82634509744236	5.28921845926753	7.95730928709032	1.61894338330183	5.35140571742561	2.05786612432799	0.270827915553664	3.81253929791733	1.23330460998368	high
TCGA-05-4425	1.83287671232877	0	3.33133260113068	5.20668619790317	4.84587639057824	8.11438576653836	1.68171911288247	5.95109117683298	2.76538622599362	0.988848258668964	5.59616887978606	0.470530069995248	low
TCGA-NJ-A55R	1.65205479452055	0	3.30421896871636	5.56192178969572	3.97413462817817	7.3034328158389	1.19943678355886	6.19949567748416	1.04990952244306	2.37812315306169	2.75845242843128	0.299126798647713	low
TCGA-55-7574	2.72602739726027	1	3.37560944399451	4.52432073952472	4.50854908338291	7.81596474004847	1.79763558953	5.38122106667007	1.8265586560307	0.893284540030272	2.28356623896515	0.675134720157653	low
TCGA-75-6206	7.0958904109589	0	3.53109445263185	5.68335117663054	4.86225300091811	7.91916486016003	1.58077260681573	6.13192073609222	1.7663831410013	0.314870508536833	0.383054501449792	1.80147759351822	high
TCGA-49-6745	1.43013698630137	0	4.64231456809847	6.91695547284137	4.50310699352388	8.57673488347311	1.3410748829945	5.23629361223699	1.54725238901216	1.4632562441222	2.20814264733772	5.44948425238933	high
TCGA-44-2657	3.7013698630137	0	3.6619433748474	4.36216827294212	4.21256933885081	7.25596235946604	1.46581778323171	5.20346742724454	1.58654859307518	0.796929942638511	3.61860280789305	0.48967225910006	low
TCGA-86-A4P8	2.20547945205479	0	3.51289686972155	4.95208191156644	4.52696395660944	7.72939709999178	1.65159134479765	5.85481354111049	3.0530418073123	1.32958288875942	1.3078947755125	0.511334786426634	low
TCGA-91-6829	3.44657534246575	1	3.71671659170597	4.71315140265149	4.81093146034289	8.04249660242457	2.02860451193601	5.13061380439947	1.86765928914911	0.715454127115718	4.37849775111934	0.961074438720607	high
TCGA-L9-A5IP	0.158904109589041	1	4.08091343766393	6.51844229240014	4.55482825779808	8.2499743081337	0.910655920763987	4.31145952007629	0.640898520642953	0.137110007802351	3.78063556121072	8.65211746791931	high
TCGA-55-8204	1.41095890410959	0	3.92923236590682	6.82807807687595	4.50719841444756	7.56303988437091	1.25586324970299	4.43945691887603	3.26331991097512	1.57903529195544	5.24682988846006	1.24172654723156	high
TCGA-73-4668	1.27945205479452	0	3.12883777377701	4.85110936727786	3.95713455263351	7.80516925883825	1.31121245463503	5.46074256378964	1.03632749181776	0.25519856641969	3.40653667020517	0.599676125791717	low
TCGA-91-6831	0.849315068493151	0	4.23799958131524	5.49768261466255	4.82747354923206	8.11210062261959	2.0310069433172	5.64902619036314	1.57956636016021	1.0044654367703	4.56070884134695	1.27624146638427	high
TCGA-44-A47G	0.961643835616438	0	3.34541056948753	4.63619537304226	4.2644763800077	7.44078696278887	1.27482818992075	4.74380037671845	1.36999684006484	0.635986503745623	3.5203216649738	0.814434052117813	low
TCGA-73-4675	2.52602739726027	1	3.61170355292603	5.53273461956093	4.38624534329536	8.35420265065384	0.566376800321125	5.58793199547953	1.68791171696721	0.470823163168585	4.26658417447094	1.85557371389345	high
