# Supplementary material for: Elevated RACGAP1 Expression Enhances Malignant Potential in Lung Adenocarcinoma and Serves as a Prognostic Factor
Source: J Cancer. 2024 Jun 3;15(13):4244–58. doi: 10.7150/jca.96334 (PMC11212091; doi:10.7150/jca.96334)
Supplement: Supplementary file 2 — Supplementary data. [file jcav15p4244s2.zip › Supplentment materials/addition file 2/uni.SigExp.txt]

id	futime	fustat	TUBA1B	TPX2	BIRC5	TOP2A	MKI67	CKAP2L	KIF23	RRM2	PCLAF	CKS1B	MAD2L1	NDC80	SKA1	UBE2C	TMPO	HJURP	NCAPG	PRR11	KPNA2	CENPK	CCNB1	ANLN	TUBB	KNL1	PTTG1	FANCI	KIF11	ANP32E	CCNB2	CENPF	KIF18B	AURKB	TK1	CSE1L	CDCA5	CENPE	PLK1	CDK1	SHCBP1	AURKA	UBE2T	KIF14	CDCA3	ASPM	FOXM1	SPC25	ECT2
TCGA-69-A59K	1.61917808219178	0	6.4533595391539	5.77470800565223	3.78281741038148	7.2977187551009	3.65979900194652	2.66559742637671	2.61041659714891	4.59887729975379	1.06577908536187	4.9024547092581	3.65885126896645	2.9094275070527	2.40631897063619	6.16095648092499	5.32431738234221	3.72530490157444	2.61694576003866	3.40786936373665	5.09026488726679	2.45085492829149	5.15603249888887	4.12842538902884	7.97232733942586	1.64597827540278	4.36562255611334	3.00493278792953	3.64439854115443	6.74925401436911	3.55055595229846	3.3971047146725	3.73542469460851	3.68120186069744	5.95439408566626	6.3324286753165	4.57553622152066	2.51843442377108	3.93657198572176	3.97044875963449	3.32370151935506	3.90775595305177	5.53190229637502	1.76583174124062	2.6002459621677	2.8383870797782	4.595467855251	3.06080831703609	4.35976712727828
TCGA-55-A490	0.271232876712329	1	6.97510049562252	5.69029137108304	5.17359919119306	6.73367430139923	5.79542929602632	3.08079408195824	3.25223397847316	3.85664712948448	1.13612574807694	6.30488334926771	2.63549902442323	2.65397717863634	1.95218444289641	7.53363264699197	5.35536519291818	4.56938779557342	2.6779817338547	4.04505848044526	5.70233062844557	1.18491500408245	5.34983939791201	4.34818283636993	8.32160345197947	1.30497823580396	6.48311118318693	1.90977310414164	3.9692426044345	7.22361947826879	5.07672155164221	3.6161459356086	4.12651037988231	5.01927046454943	6.57088790484552	5.77269594271429	3.97280291947501	2.32449380925119	5.01538159820076	5.13727398582516	1.98870286234323	4.95456391809121	5.3488202005488	1.96114173223868	3.51498067662161	2.64526357344307	4.71516305467797	2.28024369586602	4.27565522040869
TCGA-55-7816	1.28219178082192	1	6.32661104853099	3.71028297443557	2.98365945570742	3.95783104244653	3.36130516312054	1.44911231954942	2.04043658620762	2.60150636292316	1.19843128974047	4.00106359544003	1.84763618770299	2.48956862442802	1.56798344644513	3.97758217079797	4.60499643993129	1.90176474196705	1.95155049611542	2.48694600930247	4.36553857433121	1.73967531450331	4.1438097090519	2.99732854231337	9.2774831562646	1.35145872332158	3.36752483308791	2.24333395662765	2.76062548318766	5.57294119232341	2.78469242135357	2.63552224145975	1.55488349972296	2.50238152545689	4.37518543164997	6.32124806460462	2.55178668981222	1.67572561879684	2.5878210121312	2.83442806872501	2.05084992217468	2.97539173490137	3.30296238018966	1.29325275642788	1.60435603801526	2.03351110236132	2.72822529375978	1.64274777429728	3.5262441285372
TCGA-44-6147	2.31506849315068	0	5.56804122802473	4.02049034853358	2.67616207624719	4.54636151580764	2.8768672435959	1.68732948846008	1.98026908108435	2.39741052464212	1.52049768158917	3.90135607428832	2.14781681676266	2.05065260514859	1.61732983180579	4.04676460267316	5.4044490303467	1.55570165091135	1.61395591260071	1.94771602225665	4.57706622036606	2.67528902926538	3.53916294786207	3.55838601673729	8.49964315160225	1.95492833115785	4.22060856006593	2.32921929428111	3.10739215905236	6.75069269596533	2.72250245570406	3.46086922536888	1.15415110918135	2.27374463396583	4.55981196869011	6.33013886756653	2.49530288724213	1.95797648898459	2.03151282806172	3.56229941845491	2.39129114136192	3.25121917464825	3.96031399941009	1.90651865294553	1.29537038795348	2.5929951443784	1.96981051303671	1.77372913462224	4.32558069909375
TCGA-49-4512	2.47945205479452	1	5.31276680912166	4.65263563262117	3.84738563542592	4.10374939697487	3.38387014967517	1.57502182592942	2.25996541691508	2.77027934320973	2.12038512064238	4.26701135876785	1.63997300416209	2.08460857531781	1.55865948441216	6.56386282830565	4.31443551198865	2.15244304834281	1.50756632753404	2.61482761033224	4.4757334309664	1.41862174713067	4.86237699811978	3.22305178836844	8.67846105624151	1.14280551008584	4.92429945415482	1.64874153049173	2.90006495379882	6.38597798413413	3.43958324682017	2.44482606194236	2.20332646640449	3.20450071945038	6.26663851633738	5.98141886647078	2.80463184312697	1.17319140966926	2.82615185052358	3.56384147888033	2.09572192227333	3.90675593778724	3.71118651139183	0.944108799107955	2.45457073742698	1.17146305600258	3.5334387577709	2.27988725484113	2.37970412808904
TCGA-44-5644	2.36438356164384	0	5.96409129895715	5.70906726541555	5.22363492249154	5.5081148512516	4.85798099512757	2.10379974315767	3.94166036474768	3.98088444445973	3.79493566280354	5.80444340991014	3.90864961077719	4.85393578306962	3.8083747530102	6.91206299208543	6.34434384898524	4.74622138567866	3.57901114784605	4.20527520322468	5.36463195974662	2.72408268549745	5.90826050529324	4.4499112765132	8.84552360889525	3.15893479440033	5.44021804348315	3.35497396409667	4.49245569639017	7.11526842769353	5.19700826146238	4.08885394674673	3.76733698899696	5.5653900172682	6.69368209145745	6.36016408344959	4.61357879904433	2.55274593674845	4.37597774701477	4.37676268305521	2.47778092851619	5.45339575819717	5.93504715346561	2.96880961581414	4.36925707875292	3.91532967601301	5.01453829652033	3.97513489702464	5.16660699777778
TCGA-67-3771	1.67123287671233	0	6.78572970053291	5.97244452587732	5.73186206106474	5.92080777605107	3.47026352755543	3.16851367619749	3.21884315120187	3.60940039000643	2.78196814021003	5.96401272205462	3.64522898210813	3.60512685732938	3.03456789281821	6.79869730077071	6.35533171352154	3.77182220838098	2.51682202344578	3.27697301878873	5.5564968581802	2.33599767738902	5.67691897918201	4.73578751346946	8.53044769571498	1.75599848379771	4.67988540468648	3.40954028977553	4.22035317403349	7.42971470677081	4.36803494402586	3.62160649256744	3.37491427646911	4.29417960271322	6.29558528613195	6.55894412144543	4.00663913112359	2.04736388679267	3.51275784218733	5.26600690002364	1.83037703121393	5.13262619285356	5.49469400959577	2.30334239448733	2.06301966207355	2.69532574408157	3.2902327002509	4.26833707275797	6.3524848869497
TCGA-78-8640	19.3479452054795	0	6.9576534694807	5.80755843075372	5.78904842661024	6.27049343520054	4.37931597890974	2.97434575181936	3.91136562059034	4.63458165249689	2.90833256978242	5.98527043691141	3.81080296150151	4.10164167267387	3.60315748563739	6.5714659718041	5.0044115018931	4.65147654178321	3.40641421823978	4.21741685841058	6.19741526506436	1.87314385305021	5.40361199174907	4.80761252317263	9.59218080573802	2.49041609784208	5.21268994747233	3.31970463201821	4.40539338080559	7.43139731205095	4.62981704320076	4.1201943236267	4.21130818046172	4.37377347608804	7.07883182324564	6.57211052397818	4.84455638792653	2.10909305928	4.74481769536682	4.9083565904789	3.56546313545994	4.99995942363137	5.69796003705208	2.78833073473634	3.59725703016228	3.25773480212864	4.84801193455002	4.05107622318365	5.18142859161979
TCGA-MP-A4T4	7.16986301369863	1	6.12695014882539	5.9307113215161	5.50561468306255	4.98033611359585	3.99970241345815	3.02853379159086	3.15412950079018	4.33544037916551	0.802565477307944	4.73809225962049	3.53120676686483	3.5635974630076	2.76595900604575	6.20766448492111	4.73028671049833	3.97736236086121	2.85425502960511	3.46849208679368	5.66009004794602	2.10818988000466	5.5743982536267	4.28243980500639	8.19626523295912	2.06305418745952	5.19070571711283	3.18520053235457	3.58945190790078	5.88795898884683	4.25532699501242	3.70156014602452	3.61982380911542	3.91530099011593	7.37383871383975	6.24031432933371	4.26171132887669	3.0279325286485	3.85321721996629	5.11990393191845	2.96303014950119	4.52935246299125	4.81250335947048	2.36426425092678	2.54542478570302	3.23742605000888	4.32021026547737	2.57857648476804	4.59449480577048
TCGA-86-8668	1.15890410958904	0	6.0405615194441	3.85201881889984	3.18442312844167	4.92429945415482	3.09492853240232	1.50868217947054	2.07604595443941	2.67224428652735	1.47170772546327	4.78342522275334	2.48905476178759	2.26489668446541	1.68036937002762	3.59605256311625	4.62156546870274	2.21312950000748	1.634964929436	2.68997002548213	4.4388118090287	1.86951611604805	4.01464987265498	3.6839771069756	9.06883388918052	1.3559747344932	3.52643194440181	2.15539304765667	3.08125439956588	6.80120652089913	2.93653429677897	2.71885477091871	2.35589018919606	1.92546780139514	5.66646404728684	5.67878743963415	2.88123389979456	1.56418303177906	3.07732846411663	3.87487563832975	2.37353685575577	2.9407117700776	3.58701687775818	1.22150592207296	1.88631601959892	1.77749336078496	2.78135971352466	1.68652293780591	3.76689193841122
TCGA-MP-A4TE	2.45479452054795	1	6.18866994093853	5.29159250793432	5.07209293453386	5.44233312332975	4.33109608375933	1.7788813967628	2.39925314049383	3.40887486820896	1.83175566064403	4.73315365102978	3.14896663392377	2.19345636574959	2.29381187782633	4.54582013939738	5.45168258996261	3.3788445144695	2.35072353444102	2.78728618153185	5.64000482864714	0.981414299599969	5.16704073762916	2.97438246582073	8.24330015425462	1.31805648189597	4.83567653181051	2.41692078991942	3.19984506533167	6.90191193050961	4.3019899648791	4.11681386535705	3.24377569511531	4.02856915219677	5.65455870086536	5.86817805848631	3.71125260163994	1.82484930151688	3.95970525101833	3.74970587917699	1.76239134103185	4.99679998247009	5.34347888926864	2.04977015181638	3.5222692241018	2.5061449029796	4.78546162290823	2.30795304620907	4.85356656617738
TCGA-55-A493	0.0767123287671233	0	7.9950367164436	7.92045885759597	7.01943727748779	7.62608426016472	6.04969174992176	4.09963185001446	4.55999954271672	5.8032115346141	2.46278526254963	5.60772089829931	5.50027942751699	4.16067014668947	4.03945427794447	9.62873714832249	5.69587135694502	5.72164881234614	4.91289412525119	5.03072009845794	7.06712562056451	3.8373680669896	7.61891182473656	6.67110651212203	9.00823139357839	2.76383645889095	7.23738493817499	3.7024580786754	5.31451164585322	5.62267563186749	5.96159323324338	5.19572554751206	5.35934194688565	6.19412252003524	8.46796251180984	7.1643327505039	5.9890890391054	4.01826918167029	6.09828268996663	5.6122463275904	4.0265522131407	6.31841627177727	5.93856103522808	3.4972546810771	5.05960187847237	4.21962546289611	7.45885114500639	4.36322014754461	5.92031712258765
TCGA-55-A494	1.31780821917808	0	6.2008652645469	5.69228211780993	5.91625926837881	6.43524020080536	4.65407459279142	3.0108335360805	3.98201700159119	5.29574506146496	2.67011518128429	4.54171306631464	3.56651075585788	3.73530554015507	3.33634052317031	7.04349543396326	5.48447330290855	4.31708695305274	3.38741768867495	3.43091414022838	5.97031070137154	2.85093940614951	6.33952936835927	5.38846509728315	8.52415772880322	2.52879633174487	5.00924414453082	3.17346327682478	4.11805234799816	6.63015206892279	5.09651065938393	4.58262825638207	4.46786635273041	5.39622457880394	7.08350592054372	5.79596171093154	4.38939472432399	2.68567108931784	4.3182228280687	4.66597255243888	2.70172647201888	4.26595440907265	6.01284351022565	3.24835266617305	4.46360937942641	3.70734808748327	5.38784156730815	3.45032708727839	4.81331432368872
TCGA-67-6216	0.386301369863014	0	6.54913622379049	4.57409545142243	3.85963168750996	5.10629387399473	3.66567700672279	1.74983457441273	2.25827770161315	4.00797585293608	2.66190918114386	4.02140865693871	3.16963643357639	2.09504672450704	1.68329221852398	4.37038052906293	4.97962297176321	2.41126352658338	2.23961189410406	2.36019569473236	4.70807133008005	2.34715537921845	5.21868818766389	3.30713704220492	9.17469478289744	1.64500988439109	5.76978760457688	2.76258268976612	3.5545520164404	5.66784672105264	3.49988414589191	2.55198351041838	2.23771666769931	3.35538281334119	6.68801666105369	5.04737261239252	3.31698562139216	1.3062039006979	2.76612867499113	3.59109293363433	2.17995684740514	2.52621908457444	3.89461407433555	1.2025117562101	1.92766894117163	1.69528119514486	3.27424674960333	2.43162295971329	5.0080834545129
TCGA-78-7535	2.6	1	4.47308552123378	5.67344900931056	5.04272312321453	4.73675097731635	3.85726444450066	2.14032058464356	2.32509853776749	3.39481592943554	3.41538009866899	4.06165524802243	2.3549316627335	3.71704574868684	3.01939946824554	7.44242270503043	4.13259329291876	3.95977015521147	2.69061823186516	3.40441269682765	4.53896643894415	2.02027105298374	5.2986399885294	4.24132157417484	8.24470728172899	1.83321395141742	5.36289064266586	1.86702663221154	3.43243833997964	6.66601943633916	4.17443038867357	4.12360826237823	2.71747354052035	4.73367430139923	8.18142411899663	5.72864978390105	4.54374950820073	1.68149424341478	3.68731828945492	4.37169127781898	1.84779651832754	4.23399539956206	5.02956773140268	2.06956469509336	3.03292953747595	2.42897313551499	2.97731656290871	3.04568759307542	2.9827289612986
TCGA-55-6985	3.37808219178082	0	6.15659279748653	5.68455507945417	4.94065070053877	6.03179216512002	4.78258155214437	2.46016589467643	3.73747044908606	4.08439597845844	1.96827511023871	4.51799371203484	3.4870618134932	3.14526985665051	2.81870742928751	6.51067714873182	4.92624142933248	3.14000966780383	2.72650428534528	3.57680025013972	5.53617415614999	1.65878273401283	5.30450009013599	4.61309547819446	9.01830507298065	1.61419155852529	5.13890045803995	2.97760964468542	4.11596543158681	6.34348777239385	4.2278565730605	4.19853344218475	3.19570980160581	4.22044604691247	6.39604985762503	5.93659554081102	4.1023725872089	2.22342254993494	3.86131027374144	4.74027998267288	2.91731717545642	4.39759078522546	4.54119266272144	2.24686408315417	3.21054472195551	2.7882471983057	4.72818719238255	2.86072448030223	3.9235200300131
TCGA-49-4506	2.73698630136986	1	6.75942484896697	4.42503626346776	5.58546435107481	4.77306270063414	3.21328506173771	1.91042567285167	3.11801080541331	5.08394091589469	3.74376268446998	6.69516842450042	4.35990062915359	2.78194716425037	2.26129009525938	5.53719975994389	4.98025384598826	3.84553019494351	2.92603738371565	2.03146577649819	5.46657818111645	2.40367674612153	6.76352577445434	3.74767741343566	8.19830260665568	2.31518942266752	5.39040974362322	2.59469185650949	3.5516759664202	6.17106868531696	5.19005774279419	2.60381028614913	2.05460540320336	3.75511190393903	6.75620936685548	5.70895694633319	3.23439401881075	1.38653507018475	4.01373022780552	5.34980402117827	2.23001851371263	5.42547944649521	5.91524122599834	2.1753329741914	2.97574022747236	2.62891354266179	3.20889177502615	3.20832996573069	5.05649249004975
TCGA-62-A46R	4.72602739726027	1	5.33132185118223	5.07852017579104	4.98787109547899	6.29082247615041	3.51822038059959	2.69970708697514	2.9766935663741	3.8987501080693	2.61287144532387	5.25253676669618	3.32227430015421	3.43654831891979	1.78517387442266	5.95196538984571	4.81824215346682	3.46489040402862	2.87548520425201	3.4861479944139	5.56370117479655	2.8194433834698	5.54962912953136	4.8836892351598	7.85548521383523	1.71294788271935	4.23709712252976	3.17777431262638	4.19420527512194	7.86816694395612	4.09500451415261	4.00380909208643	3.48269342376915	3.88168419442555	6.37876476627905	6.13326964697531	4.19557595446364	2.64122231119197	3.24275492207628	4.62187018956159	2.87507230064019	4.41619119389521	5.7998152066578	2.69755143881627	2.02282940159131	2.85057942235636	3.44636211187859	2.50339962298398	4.74849343565894
TCGA-55-7281	2.38904109589041	0	6.19279582042754	4.56949109195872	4.10988705537156	4.75853237813348	3.13284002414397	1.85877674530819	2.15756117609119	3.11024629946747	2.32889389521384	4.04084860570907	2.58335059110837	2.61833263918175	1.92592348524002	5.51778905009945	4.31068184761142	2.54079603871073	2.0447438212244	3.24365384973105	5.00559311269485	1.26086873861568	4.29884157311203	3.22546003711798	9.31894720472333	1.03337013846059	4.32028970605431	1.65108614318645	2.96548879045807	6.51496332399463	3.77255079692537	3.04615924758065	2.20047296560528	3.53738304866581	6.51618538506282	5.5486092445444	3.06657144371121	1.43760061780015	2.89279900318343	3.42457279014624	1.91483237303882	3.32013804297497	3.6686751224518	1.20914139783859	1.91215163716285	1.40669992332654	2.90392521629218	2.40075650318325	3.48932456249509
TCGA-78-7220	2.21095890410959	1	7.14814504200104	7.09370171761351	6.30057220851391	7.52384576270782	4.88251100004388	4.72285396983647	5.64898018853237	6.29115411917185	5.15199272403718	6.40118330926861	4.99011531244642	6.65201173285458	4.77138382205966	7.15859858080833	7.25142560116541	6.05426242587754	5.5813271417871	4.77900751565624	6.6023574022484	4.66726201459599	7.16419897787628	5.57355327672818	9.23077317955428	3.86916073840012	5.7746974647984	5.02107546742459	5.77381703169216	7.95134591891287	6.33416957739712	4.83672198317407	3.83528745070611	6.07468738874026	8.23186484876526	7.71404627459338	5.72172809399733	3.71804373238098	4.98323989526899	6.55053594414209	3.40742073705183	7.08969622815116	6.34883436099953	4.02497562293279	4.71124158680884	4.21664110745848	6.14497019827715	5.02151970301229	7.70081352193497
TCGA-95-7039	3.48493150684931	0	6.95384606528903	6.20763715656709	6.11032147877255	6.56740398212306	4.56414034208857	2.51083536152995	3.64856898201813	5.01773487985099	2.32365829102624	5.4194377644854	3.49845512847123	3.45346490111855	3.48953009107816	7.18550979089295	5.29007784411774	3.44047387729556	2.88838283448842	4.89999730715968	5.5618973574768	3.62166509606494	6.18056959362644	4.64259761087889	9.44749634003475	1.72940049908955	5.24065397151666	2.77694619185709	4.56867667270879	6.16052897509507	3.98933886311469	4.26263610691414	4.1471682846029	5.06787960480957	8.02060665055088	6.58261169863817	4.74432796482356	2.885847650131	4.51361075463237	4.97386379392557	3.5116198406587	4.66230235981315	5.63727694818761	2.65271593115289	3.26070317197318	2.83214063056741	4.95305100757738	3.61987075007025	4.51827704217669
TCGA-75-5147	3.65205479452055	0	7.41569867690156	5.61239968342801	6.09163848656242	6.26337249786539	3.12939842793186	3.10927697094331	3.59742390666471	4.54604865383854	2.79241810579424	6.1312684473185	4.91342560781579	5.15059623088527	3.11548276623635	6.54326696425069	6.04834736585719	4.00567843874144	4.40773343098793	3.68700468201054	6.01268487102634	2.88097932325438	6.20361033181434	4.41690728223451	9.42637819472128	2.55593882799576	7.16067619659197	3.78436787320345	4.00915902911839	6.45375296096072	5.74701674162565	3.39448670359993	3.2136738926938	4.80958422360482	6.68436151251925	6.61869823583498	4.8569856897822	2.4727996718079	4.27455986196933	5.35521364839581	2.62152444367146	4.77332122213166	6.72767136401138	1.94774095434066	3.43213095563727	2.85131929161978	4.29606088707228	4.18235064976027	5.43407105631042
TCGA-55-8514	1.42465753424658	0	4.97113425331849	2.63112757023346	2.58330244671002	2.65221112326372	1.36882421228915	0.678612814338829	1.03329965134486	1.4906214709932	0.799501814061595	4.51665186049782	0.799004390183243	1.14802298348503	0.75702324650746	4.55639875862064	3.3965979315749	1.23970353548848	0.76000798683207	1.24908120805996	4.63787682922649	0.846954583696842	2.9407117700776	1.93206117134342	8.98217990478109	0.459221756822848	2.96497152992183	1.22878791267338	1.54096957513253	6.21976484025501	1.64260916246599	1.52882133100913	1.26801511865652	1.8073549220576	5.12072102797717	5.67067324272681	2.36300282298868	0.349478514519109	2.42085963364011	2.25296056347575	1.25513812547869	2.47635576289512	3.85000926425139	0.599984231515615	1.20932858660786	0.776525151421912	1.58558753315829	1.06626144226872	3.25012784289194
TCGA-05-4417	1.24657534246575	0	6.37595342801652	5.05990033891216	4.03059210311965	5.2942090166555	4.17109471310096	2.40610123821186	2.32811838395943	3.47648538159739	1.83458987386085	4.38317895217585	2.77862912589557	2.81614911394902	1.93243918655347	3.31791181745785	5.06211307505818	2.92417591499655	2.44577966475088	2.84450617386985	5.26492670152738	1.52421415767581	4.99446205921973	3.64244743182906	8.78851149623491	1.77218126901038	4.927133196997	2.00457330047604	3.65169465970039	5.65566666817397	3.92840822583906	3.8362069279051	2.27464931016509	3.54512819931654	5.12583704658925	5.43588191012736	3.57583267213114	1.54458429920044	3.43796008833447	3.85987018563681	2.73556550082144	3.70302315709274	4.47961860846942	2.08168048865633	2.67484477672906	2.66209153819845	4.25271840913153	2.09403333498712	4.47227980043155
TCGA-73-4676	0.76986301369863	1	7.52998253805957	6.26442383333978	6.7750926941191	7.61129633787674	4.36309396307852	3.46417160170692	4.22969558253257	6.3736882276465	3.83327468155561	6.67837478292081	4.92523515727317	3.66152159585276	4.37816477987163	8.19247874984935	5.42243822022234	4.92894349682924	4.07111907828841	4.74472083877745	7.14295046814081	3.12883777377701	7.09031147137604	6.21753900117191	9.55721496604155	2.42548616034267	5.67584979685556	3.62147755649289	4.84169139364526	7.93653429677897	5.54924714226586	4.31041283526356	3.70952224248217	4.78926496894513	8.75569878997066	6.79778601371766	5.20003346410975	2.75819655960675	4.57378652768672	5.56751198393444	3.70559092008166	5.32953624853865	5.96753061952858	2.77822960678476	3.4210886189561	3.29314973674186	4.58921817941945	3.93229744245659	6.26249705215145
TCGA-MP-A4SW	4.87123287671233	1	6.14758348730251	5.40977107862602	4.67651566045772	5.43093755020583	4.33798932991826	2.28235083854033	2.47428027829413	3.87536724384959	2.34161577798928	4.53414877921817	2.84697463547055	2.7031893145141	2.17456621196635	5.91235286522974	4.96577505138428	3.21066939584164	2.89174968558682	2.98292970693889	4.86047619097895	2.8344685217103	5.24982834018818	3.59850813368341	8.62355305208673	1.67409902853771	5.47804960881408	2.16040392586001	3.83588366206258	5.94583240453544	3.94991773333816	3.4115889465188	3.26560192036101	4.28479541950907	7.25049644915083	5.10998314104414	4.04476130409279	1.86040666231038	4.48950440160647	4.44139051943307	2.48944017592585	3.23586489035972	4.78076152685681	1.86556254956932	3.27518588290793	2.48160894299005	4.3473254916338	2.9892480230257	4.03311460627919
TCGA-35-5375	0.723287671232877	0	6.70294145600928	5.99026510545433	6.4844040189884	5.92074347660346	2.12697285625777	2.95873133756784	2.83216088929702	4.55584682427308	3.96100278042056	6.55206038617524	4.06755267572186	3.57330180812939	3.0107977380844	7.3871927756618	6.34173140356866	4.8414498710374	3.13812637123065	3.56371947610304	5.40654687406649	4.25904645966566	7.01851066568308	4.03494638775032	8.99269848056595	1.69354271275202	6.87211462110404	2.50946782996765	4.05738095183789	6.59854237483373	4.54034350629041	2.51022772975393	1.99703943955384	6.18891517682707	7.0543242980684	7.44338784381584	3.54899140072322	1.7254794193768	3.42230028899447	6.55888444413967	2.69374341382226	5.06666615308929	6.81790972170135	1.5687617827979	3.75174220684172	2.68694867350689	2.90049008863051	5.4132758854083	4.54730175157835
TCGA-78-7149	10.7945205479452	0	4.64761384059178	3.46112251517141	2.77057536306351	3.60987313353188	1.8660771263093	0.6185205879888	1.55586522548701	1.9393770465478	2.31605883033569	4.08838756694028	1.63143027830917	1.82338252680012	1.32319710823933	4.75164045869244	3.74086281563291	1.99888147785998	0.925087954879983	2.15442118676694	3.90706370862685	0.631150857725145	3.91593194813207	2.42465340489845	8.9740617604021	0.673556423990145	3.07128214850074	1.38509966247936	2.4383727033383	6.50195339179498	3.01360518226658	2.48021341162807	1.27792525349407	3.00968755939569	5.43852906689854	5.50773439453251	2.18323241260437	0.656908183473337	2.20432855546819	2.85555124269322	0.787181684603575	2.92797228327555	4.37175399657008	0.980171573689218	1.81266250865323	1.04082231010734	1.98108544690393	1.32031137090704	2.79997835106341
TCGA-55-A4DG	1.66575342465753	0	4.99088680713908	3.63632300050538	2.72541397767482	4.58167060545819	2.02194160015722	1.3664760935101	1.83041759794783	1.64713027495366	0.906967537292273	4.41297116292663	1.96886489819353	2.34255474547732	0.791522377696187	4.44260516906824	4.30251646656492	1.84859790428949	1.59488291031422	1.83547947787187	3.47797516024917	2.35665091856567	3.44008844800814	3.04257430196874	7.6266121621131	0.875229611188907	3.21563200721065	1.63927847695342	2.34451606857484	7.06108059907842	2.537395474177	2.84524916348899	1.66416422899348	3.01390884549064	5.02386743620202	5.95490352297542	2.26408598762516	1.31022376954625	2.31970463201821	3.07995831542008	1.44164282590472	3.06848164873586	4.01179080293944	1.36356359379719	1.4291070817805	2.18621528657397	2.06853324081271	1.96982278967291	3.56955185108361
TCGA-78-7155	3.20821917808219	1	7.5272173757875	9.16878442086426	6.6061934661617	8.58869889700506	6.26977001976232	5.10949011194836	6.44540392778468	6.4691126642004	3.46939110430101	6.4673479611942	6.2573727556068	6.88908044706383	6.20238833449477	8.48396165134304	6.81025928476624	6.45304176038116	6.28403841259696	5.64663790770847	7.89952912964465	5.15452650332269	8.77942192250435	6.67118720479182	11.068851821319	4.81283190623551	5.73280644636743	5.14785615347748	6.81183576842248	7.47974874261663	6.054792052801	6.84289085989642	5.1858863624148	7.52282238531736	7.84020765530472	9.14038322014084	6.70021774798281	5.05397148245987	6.21372443302165	7.18926614760641	3.75517601232159	7.14959064972673	7.17083641660688	5.63216640883002	4.56665687498673	5.48632501161819	6.38410853600134	5.89505536410103	7.07501912518547
TCGA-55-8511	1.51232876712329	0	6.40809362477482	5.71406139054969	5.17793373348944	7.13709873362853	5.13046554210941	2.69875188778468	3.31230213094321	4.36232961017157	1.22835695420105	5.4278240354615	3.69453479588697	4.78940061746421	2.89202180418232	5.47622937344691	4.95826269732954	4.0927317746302	3.33839588864804	3.18748272645773	5.58803397265115	2.70566832470645	6.13739490767674	5.41277813872642	8.83645185456577	2.07025192182044	4.59547382285467	2.64115293362024	4.78315278680454	6.85246334210026	4.31963238419832	4.06515005644097	3.08050417698507	4.53609642917528	7.20012471092406	6.03938847447338	5.09850798851508	2.81177926577102	4.57757384558884	4.96874511702738	2.97654693984849	4.33194879760054	5.44772134327357	2.56873746614193	2.96713170948941	2.87839184521195	4.46188866443282	3.51120234841566	3.62463902597953
TCGA-05-4395	0.00273972602739726	1	7.75963922612767	5.81988528663354	6.14041261953854	6.43064657064744	3.80167602925359	2.79599546720385	4.05358925865904	5.18585861839373	3.00072116724365	7.02135313069649	4.08342613943746	3.09917735978996	2.36739902458383	7.19070966728318	5.40448082142527	3.95988141274973	3.8698812740991	4.34874231558529	5.99906871033767	2.91098204241628	6.76405549103543	4.97388215717655	8.36383338707849	1.46754034205384	5.5760867241794	3.39647463308832	3.9439025779581	5.85450189840704	4.97971899216071	3.41992984934139	3.29055710683151	4.65681667964932	8.05841661913571	6.39026871586561	4.78229847135232	1.48160894299005	4.75396815913039	5.47635576289512	2.35780533369946	4.81129119622215	5.75252917377044	2.43762724831895	4.52987090912817	2.5163177785555	5.79752924572741	2.9973646760852	5.06491302235352
TCGA-69-7978	0.367123287671233	0	6.5379964305106	6.19191593823684	4.48431861795048	5.85352415007814	4.89100109468857	3.37167037096268	3.18990360849736	3.49144267136595	1.52074909665017	4.55110991411098	3.30087051041357	3.21799064568697	2.8987307631591	7.12126101132106	5.3919876262198	4.5119297188952	3.18670655167571	3.87826431155691	5.64692586217005	2.28850622045497	5.79787159289341	4.84285315601483	8.99283356353612	2.22462686740113	4.73818956223416	2.80246208128545	3.8873302987782	6.26019694700417	4.13594522759906	3.90002629896485	3.85331704180176	4.02525918193689	6.49065034924802	6.45162160321682	4.38500990206079	3.13942037839333	3.85292769757938	4.3081496924359	2.74478541055953	5.11252916742701	4.35316094354561	2.50271248596606	2.90047076703757	2.98331287106712	4.30650286329321	2.72082566608984	5.4023299385598
TCGA-55-7994	1.65205479452055	0	7.25869887348877	7.34215469200692	6.22104957493992	8.06377579467653	5.78862307415799	4.59115877527253	4.5157629055412	6.11230396266894	1.53022059888511	5.45817527130527	4.46230103788004	5.45855261848062	3.91521492900226	7.15500438185968	6.40834332900106	4.89366314536645	4.72636804194008	5.40164070520549	7.13522805102523	3.49374979447317	6.4402629007431	7.63846125596435	9.67577747854729	3.54731409195601	5.51023406057081	3.75087443965685	5.0521593651756	7.5814612228621	5.30898695961795	4.22336848647397	4.48884274011541	5.24269395754962	7.93636291745005	6.40566227140023	5.88053370618609	4.03362562538979	4.88377719751621	5.14943416297677	4.17254351966537	5.68683664997608	4.75526682765398	3.20526738223451	3.9069194492208	3.75756735577648	6.02286712105197	3.84084588756207	6.84661616797564
TCGA-50-5068	4.10684931506849	1	6.29301911192019	3.7160031605131	5.73773272360067	4.10582053029271	1.469260846616	1.81561641393497	2.18418506388099	3.89459467388586	3.46418467403712	6.52882133100913	4.63744215770883	3.00527421806032	2.15684961255475	6.2087415904944	5.30781829165136	3.28948038613759	2.56827537178828	2.39884286045555	5.17427857103612	3.70618793394703	5.32667755540819	2.54552363428414	7.64481454225204	1.49733133523027	5.12367033451306	1.93092653106403	3.07224303010488	5.75882016038189	4.10899273394477	1.42502954752629	1.10218779322361	3.65885126896645	6.24500309401077	5.64971891555599	3.06388254894981	1.1235999858918	2.2066432239834	5.48899372843942	1.98064686000594	3.55035893682707	5.89542381038297	0.731791478717128	1.58289315444318	1.32688244921584	1.44339447483858	3.50142640607357	3.77789308380488
TCGA-64-1676	4.73424657534247	0	6.34091293090235	4.31891693550146	5.99740758376383	5.95830446352953	1.62727997698585	2.71944632223195	2.10681730343136	3.74898711971209	3.28196525377777	7.13424353304251	4.46254971409213	2.90954271528122	2.72650428534528	4.36103840686572	5.87300354646849	3.27829704953485	3.07691818505065	2.99363813543159	5.11290859962941	2.49049311619985	5.58768302092682	3.20356139348692	8.92772019387589	1.33210638698974	5.22628116411724	1.54695617814141	2.83250524418223	6.33154220911697	4.19589874113931	1.87892147974985	1.99468832954114	4.19933469505943	7.58923615987782	6.3100564984478	3.4885921288695	1.67052312559378	2.98895729629791	5.54670928928295	3.36804193059477	4.43108803384847	5.94290386316289	1.4211020875488	2.32754366229427	1.65686243228679	1.6659839183728	3.36054688461167	3.67031916785811
TCGA-86-7953	2.73150684931507	0	7.88619650225801	6.36634494744311	6.67576089774137	7.50248177631914	6.23037019579963	4.52450253744916	5.08325166937882	5.43904793940039	3.46570026110963	5.60194011410479	5.29746657376321	4.33037912758063	4.07991566128604	7.01731843248382	6.09159194528302	6.58728997364497	4.54641914087615	5.26419110365914	6.90714665125401	2.95852719617745	7.25339274579973	5.31027831027675	9.45941542921291	2.68475142517232	7.2262744196724	4.37598469522469	5.43246506595805	7.78631406785314	6.13802804476676	5.93032102450632	5.11030059602522	5.27427657275664	7.78702949741384	6.24472155059464	5.75267902357432	4.05290273896431	5.59476350465125	5.94836255888062	4.73043345371269	5.00424968516238	5.67639718178579	3.78638726050036	3.56385367859063	4.35807972334892	5.83275586259941	4.22011322475379	6.60626010303826
TCGA-49-4486	6.35068493150685	1	4.78729140617959	2.39003478577286	2.73085729473023	2.75881483160265	0.708407983483596	0.500904006701304	1.1624678676153	1.50756632753404	1.81364781591048	4.68863357791932	1.77782997700626	1.25253676669618	0.889940736525117	3.43382743477234	4.266096880068	1.18142064028014	1.14090950654166	0.984334144840489	3.56879825701341	0.896310604365822	4.0088185172438	1.39044757799331	7.52428782538231	0.466966384273079	3.1423317427498	1.23860345449236	1.91701158447013	5.51697956383753	2.72342750070854	1.15166402026778	0.587557017429608	1.94564515583752	4.95699985914001	5.62212212166422	1.69875188778468	0.348685669334387	1.41164317603901	2.51611603124138	0.66893602711903	2.30202653370515	3.52930873009809	0.431462502778629	1.25972443557391	0.722553457884705	1.53958069893295	1.48728052938373	3.04745114041639
TCGA-97-7938	0.0493150684931507	1	5.69960715389318	3.58725696480092	2.53478376550286	4.4111414751809	3.03349348262695	1.47658906817504	2.22357700580371	2.43271893806297	1.37323058358799	4.7840327791596	2.16111373893258	1.75510121893164	1.40179427579797	3.55745910641055	5.60962496249634	1.73244287693759	1.68293280271722	1.86734299535976	4.61295398779747	1.64851146127395	3.99932357815082	3.21482421851357	9.04086531412364	1.32163952702144	3.06070457702519	2.21524370371287	2.87686069676784	7.14175770406659	2.98546399815193	2.62622885003042	1.30369308809378	1.52792108447309	4.69999019312178	6.14306683237807	2.33656904176912	1.44498503952238	1.78906147224925	3.21107451157977	1.57565117898823	3.56453669777141	3.66994517043777	1.26891341575756	0.949945739130239	1.47995483169067	2.11193271513028	2.87424613872462	4.94489591791935
TCGA-97-8174	0.449315068493151	1	5.80709212152652	3.20565837981423	2.27064853908483	3.86511709458666	2.67827476983917	1.09632933020071	1.80566391722768	1.90685212322779	1.44710306829726	4.07347750967897	1.83846776290785	1.8266400033688	0.994145221138206	2.81813476081085	5.13107496744279	1.59211015075001	1.40097504367309	1.97673022067715	3.65230291965544	1.45291166493996	3.95424284818598	2.07604595443941	8.22799275165543	1.11629821018282	3.29952308689792	2.32932455473829	2.54611658358491	5.0576322222465	2.31605883033569	2.00021638802744	1.55439238621029	2.30050448722248	4.83704001371034	5.33017472981052	1.95367498444949	1.15794915378369	2.07014885867826	2.68095441364576	1.73218235294226	2.28874244224324	2.63777252000544	1.0597013721463	1.50929046241026	1.25519856641969	2.40827708515305	1.54582013939738	3.38388397024795
TCGA-05-4420	2.4986301369863	0	7.37226783920221	6.19073336807815	6.92005505480697	6.269457736167	4.50336781830903	3.72067247076971	4.58471000699515	5.97229516893084	3.32419134991089	5.87949503116791	4.78417939238087	4.1684414690377	3.59797207930628	7.73510444469662	5.9464150606141	4.22756396213935	3.4701203300796	4.1163231654834	6.15338178618202	3.28829949465733	7.20144371084158	5.20256660691679	9.358330102336	2.37035960320312	5.84691197275232	3.93089815362049	4.53375644214102	6.35275322931204	6.74539197515537	3.6657679503149	3.8114299275215	5.06396018345997	7.00740632762506	6.93984246010413	5.33443240881179	2.21685835977496	4.12326060906075	5.76020231375341	2.3582274500087	5.97166310300877	5.98711390712476	2.66003869115359	4.27135096956878	2.58043495940162	5.39211817970601	4.01111988807626	6.47871785541742
TCGA-05-4390	3.08493150684932	0	7.18177741351201	6.26050935960585	6.41452795762129	7.04088037892171	4.53650678029293	3.28166857997285	3.56704645366059	5.02640171431294	3.49053162383692	5.81682495006426	4.75265226582228	4.57756780348182	3.82213867468467	8.12288337253204	6.10071489524428	4.08072587426417	4.12537833907517	3.90224727126753	6.06720200495117	2.53515715633451	6.86245387103304	5.27177674494721	9.3412481604987	2.04586229790869	5.95789138906661	3.51775441213008	4.34782862345153	5.72653425716783	5.60584690477912	3.91545397497642	3.97599695761644	6.13097204204263	7.74393565685741	6.72310662462692	5.13698701205297	2.73042258435681	5.25834178043257	5.6375464908175	3.2825287659865	5.1495073277259	5.93946402917567	2.23336658380286	3.37174005930547	2.76786663217663	4.70984201927331	3.65761714139684	5.19582395553271
TCGA-99-AA5R	1.8027397260274	0	5.81296279074546	3.01697761338363	2.41164317603901	2.8227913209956	2.56293841392028	0.770871322190817	1.53106949272595	2.38504442595961	0.984771612385425	3.81583156646482	1.62611201085861	2.09629559202406	1.34130265297301	5.11995371750557	4.57100323328483	1.96091940290538	1.33628338786443	1.73894073371035	3.75544309992281	1.22397851369047	3.25137068323263	1.55119606683418	8.18352472512499	0.745452483131697	3.5275958573415	1.66643848231911	2.43629511983936	5.59081157641784	2.52408875718368	1.9160561952183	1.5834709450757	2.62445187262301	4.7693168589914	5.38234561900744	2.46220940952205	1.02927618237063	2.00837931747524	2.57903529195544	1.56545094935199	2.64899456426205	3.38727981512475	0.734308590096907	1.4905187880721	1.13855237515265	2.2234843342668	1.56900492681818	2.54337214784176
TCGA-50-6597	3.47397260273973	1	3.9730969195353	3.56412204612023	4.08928627334524	4.96286824981498	2.78657545311551	1.25936288807201	0.868054558896204	2.39064017395027	3.04052425978643	3.31484151284709	1.7723079749584	1.90010360759713	1.97151596429973	5.87276228570637	3.26702634539381	1.93190993752171	1.19937396072182	3.26070317197318	4.2708503360442	0.879392102830484	4.3893465361625	2.47824704075143	8.37256430409809	0.465504369629506	5.32012720928776	1.09801523386896	2.48478262307787	6.71751055500449	2.83210011225474	2.36955023710004	1.62241501066076	3.61567524343272	7.25465261731852	5.38589000351122	2.89114695455149	0.813606774873827	1.38962187540812	3.93216513540038	1.31932890383941	2.97467614420157	3.98811203904194	0.407407140125773	2.38263958814536	0.787265282751702	1.82191425930924	2.50710959378177	1.0030264828899
TCGA-55-7995	2.43561643835616	0	7.40333334438072	7.48774036788187	5.41959956432847	6.65097273555848	6.09474700424343	3.47455285593529	4.2920160344067	5.12688202438374	2.9124007725376	4.91409566709734	3.64917856095156	3.84002003433943	2.59927017921479	6.9703153035265	5.82713815575365	4.66399920616091	3.23685994223575	4.23309810335189	6.19565075292676	3.02373439657293	5.39282571148089	4.11346714237043	9.2967689481373	3.05779682396094	5.52919001984796	3.92945016335684	4.85981553329836	6.99554331089439	5.32071211201067	4.6723970535561	4.66749479021754	4.99058733466197	7.40552953420561	6.50032564289322	5.19403187806475	2.46435460355164	5.28006919928418	5.28337732623392	3.06653700239579	5.33194163403746	5.60619938956426	3.2031854917903	4.22569909883436	4.31924941033776	6.01099461607159	3.77731450146671	6.2536187152041
TCGA-95-8494	0.23013698630137	0	7.33241972383509	6.83699332314151	6.51260932070261	6.96794901066565	6.13574006327032	3.58057967511261	4.3956112485038	5.44593522762316	3.73020518004041	5.92067202941155	4.74489840422437	4.53687351054302	4.48702964659485	8.86941309021979	5.52587468599362	4.68924324103974	4.50519227267125	4.84010566304165	6.48265793283844	4.4029813366776	7.39780039539607	5.97421036086391	9.22752016164824	2.79989548636927	7.03476595487748	3.799729742701	5.11187013591196	6.48715991810375	6.08357080592353	4.9656873322977	4.94329780508629	5.46524640527432	9.14698328756901	6.83163533647314	6.02919444972031	3.94072116516182	5.09664980353443	5.88912548200787	3.98881191096124	5.8796959653316	6.05559914280522	3.48313214861838	3.75800462820363	3.8050447613704	4.62247943826113	4.05181580578141	5.48340628391398
TCGA-95-7562	0.238356164383562	1	7.45653512573106	6.29537038795348	5.64863800388403	6.81116915303121	4.99634354852657	3.17939957946092	3.58593599135762	5.38143566432585	3.04173361139522	6.09492431107663	4.69833517841903	4.84167629966679	4.43485503816025	7.18668773613386	6.16859390213665	4.1819930247514	4.48304828506448	3.93483727449944	6.4214825233519	3.76358154325447	6.48401242173347	5.03965605654247	10.7161529074177	2.52664477282779	5.96517476153647	3.67935623354078	4.95529885261293	8.94179796482876	4.77254024029834	4.95303237725324	3.50721110266772	5.41807185535203	6.85522854466469	7.56867439290521	5.75152531397375	2.5900989584528	4.4465473866628	6.20013942761171	3.08625726299279	5.56344188134362	6.21720550761934	2.38061863817738	2.87227718023458	3.3129265076848	5.42645598299848	4.00174820809997	5.29965861846237
TCGA-69-7760	0.553424657534247	0	5.87819563491885	4.98592388658345	4.88890881452468	5.71911223509694	4.09740010731741	1.94185751900344	3.4702374927079	3.50263611720246	2.86680909229777	4.94200771368796	3.71276083908698	2.42961596420174	2.30888505741176	6.33569583424118	4.63497654229931	2.41519077748418	2.71883285695201	3.61551046488412	6.12986203974386	2.68775498625159	6.26197265755413	5.19702399320339	8.89447402148321	1.6753191431303	5.03748325983505	2.87121282425751	3.73739473210977	6.33799289672105	4.22814912464562	3.72117576574809	3.01606836862765	4.10090197991669	7.33860625563932	5.85649275944925	3.38059093426592	1.9076213759805	3.79143902587244	4.27611695908707	2.70948915807868	4.54452247939244	5.59780228722187	2.22493550488325	2.61762761300299	2.51217630911414	3.67538689702824	2.22153685563731	5.4645310476344
TCGA-38-7271	2.19178082191781	1	5.72651518426189	3.95064570730359	3.85069942693477	4.14699728404754	3.10069177073496	1.27375457854592	1.7288783037926	2.97654693984849	1.72530490157444	4.05479639320201	2.23287561026512	2.06353745612874	1.82611116366314	4.45806040691971	4.83994447538132	2.56990420355599	1.89789868653862	2.33388165946809	4.91736491820137	1.40593791732632	4.55089450979207	2.72759376964482	8.64032918136773	1.04760818364211	3.58298946895292	1.92269261936481	2.98531826033925	6.7060870670046	3.05602853892275	2.54816532319767	1.43317312404428	2.49482519059568	5.62971214959189	5.57809639210673	2.85567083444037	1.08406426478847	2.44424299422248	3.34133112169206	1.86477053448485	2.92586653262999	3.57582057329859	1.24007004282576	1.36131920155722	1.35918378997451	2.50319606094747	2.19786539135374	3.34801990922869
TCGA-55-8085	2.47671232876712	0	6.43267217550552	5.77277510699017	5.53057956715772	6.30209235525627	4.2869550544525	2.68596256777513	3.57271992960741	4.54475119945151	3.69864077705544	6.66824395916464	4.11744570746605	3.85840876540448	3.86173705814538	7.05855245132345	5.5263693418303	4.11289192338749	3.54942274574666	3.35488936012998	5.9476871939974	2.9627340905958	6.73713780560805	4.29538508286562	9.87645540049569	2.29994795406003	5.84646824284017	3.34770817124548	4.42322854734383	8.01915535237511	5.52522323479027	4.44507776835455	3.37512286190072	4.73897314957436	7.19685388465277	6.47649996297266	5.18589428917997	2.66739260066711	4.4867851547263	6.10420035224537	3.63028897008598	4.97180562932419	5.84104976025494	2.48403498577795	3.664892380192	3.15718926620362	4.77815074125397	3.43999539792324	4.83013867861305
TCGA-55-8094	1.48219178082192	0	6.3152691401862	4.9268960785468	5.29571935168641	6.51733711669085	3.74394575188154	2.22758706515941	3.00135189299996	5.43400097761716	3.00129784159565	6.09755391354519	3.90599584728252	3.98675677651913	2.38023073499709	7.54824009035089	5.31077635355633	3.77408069077541	4.04972659573427	3.97112965377522	6.0378851446326	2.67323981040161	6.24014066114484	4.14304233542387	8.84962559358346	1.60544692278624	5.8948783794732	2.61282427607567	3.786282698439	5.60445686087386	4.95564293375906	4.27043176275789	3.83828621952041	6.32874492887268	6.70031486412937	6.68609847750017	4.50333601293292	2.26159098896412	3.7178902413552	4.60740133698799	2.84370251117971	5.77638828681913	6.49407793928024	2.25180996817154	3.69587135694502	3.07364888166241	4.38020995152595	3.17042184417173	4.67794228215706
TCGA-78-7537	4.44383561643836	1	5.06858913014737	2.51984379730947	2.12485746725576	2.74983457441273	1.95665145557106	0.771040414436779	1.16298339202347	1.74114335495532	1.4474734038495	3.76859722059718	1.4630992673481	1.56905355070524	1.05637543234357	2.95800743316478	4.01314956755428	1.44816091776604	1.12227513613536	1.36238572323981	3.3832480868296	0.982217846315584	3.28970169572107	1.39149278998072	7.75810992706551	0.753861220746626	2.88029370151051	1.45633305690261	1.91853889251124	4.15472091369115	2.14649230697719	1.63477911090909	0.898247056081868	1.90184195750126	5.0057457978453	4.70173201588846	1.91483237303882	0.769094656031159	1.74105704097396	2.05422334733715	1.02005765234125	3.44850455190074	3.48586472170203	0.429642742515458	1.00158609235403	0.822281466295707	1.85083941966118	2.62271955215418	3.76765479823735
TCGA-L9-A7SV	1.54794520547945	0	6.31061459922694	5.53751040508254	5.71759691844119	6.60358183956839	4.46901332460914	2.84825736964623	3.44483931074316	3.97306017280408	2.79790530450827	6.66977372254614	3.16885059516657	3.38834110173927	3.4757204628628	6.78697920026367	5.59616291505676	4.09955611158589	2.94320870858845	3.44310268100181	5.73721624065528	1.94001636400877	5.48466019177421	5.07028198051675	9.47328566332616	1.19918547579514	4.66950304845244	2.83424601625296	4.63161070867864	8.98214082110449	4.05247675873806	4.49677550032251	4.44105182822483	5.35945088933924	7.93492099392734	6.9309170719782	4.55688918972687	2.85059942381264	4.13316071166631	5.93869040498244	2.42634527496895	4.73563589877476	5.73991559246805	3.04127803270602	2.30328393726409	3.09798153509548	3.12191058906055	2.68540198000147	4.07954878366598
TCGA-55-1592	1.92054794520548	1	6.42927617118126	5.74370614425079	4.667858072231	6.6462692421114	2.95378671301031	3.03349348262695	3.17104666144064	4.49182103608365	2.62798030306595	5.25545541217347	3.17058207952674	3.53325185192897	2.53186799560555	5.97156654492361	5.0886419746155	3.6392553202872	2.86443379636562	3.07263749257966	5.39921211774008	2.00345831977241	5.41494056494936	4.04021737894784	9.21959763420663	2.08647807802971	4.16138789138834	2.76175332856178	3.5798800813262	6.90330224179568	4.25755379022474	3.56248666937185	3.50505250064952	3.93915133743296	6.49963066237763	6.71991583033483	4.52672614010583	1.69434534956372	3.93335546232171	4.14515570841869	2.65007520892099	4.11394215034507	5.51933431667457	2.07669590183038	2.81200526310061	2.52243244833388	4.32773047194957	3.3248393994413	4.62442262771781
TCGA-35-4122	0.616438356164384	0	7.83847154481885	5.41912422564182	6.85217616580508	5.41326234355352	2.23829772751229	2.97239857154065	2.87725345387661	5.09881534848024	3.87256284584172	7.50243801687887	5.77200703015982	3.34818991974131	3.21822319715474	8.50029934811931	5.06401625023037	3.91074225425826	3.414744422082	2.99535788178005	6.17466407670683	3.71597022440073	6.92379929286105	4.13339090490921	8.87481140998683	1.17651426812214	5.93197610426944	1.67238008024061	3.78491223507799	4.81695291367711	5.35787217701178	1.41456854718171	2.36504858314315	4.9451300965697	7.27130987933149	6.4365233341446	4.22132030675705	0.892663023578705	3.68585046764525	6.38295424166822	2.32555911322641	4.86389881540039	6.15170460503251	0.749062230738571	3.56732639836718	1.07464243793449	4.13960046458551	4.42521086697336	5.24667030250368
TCGA-55-6981	3.77808219178082	1	6.28397731647865	5.50608458838101	5.05841174842134	5.64054573751183	4.05868881181113	2.64332518028794	2.90567822250615	4.60689225983437	1.9308886943486	4.39847350863555	3.4788812294069	3.30223130200312	2.98495385138534	6.19850790475177	4.02098216056955	3.48251273357494	2.83679266268548	3.70344405206512	6.01260666218458	1.77719875714952	4.8640821182572	5.26569567576569	9.05506574378913	1.6494315180896	5.04831466668649	2.25047655250297	3.14007512954922	6.32056049333252	4.19019605442605	3.73369056869604	3.10299399332333	3.68498700476655	6.95492910640668	6.15467838866157	4.48062058107116	2.57487655161118	3.68558139178978	4.09253728492417	3.18130931692341	4.40424237125847	4.54061628255125	2.21546116654742	3.00216242115062	2.31898199095519	4.59344341370316	2.40767905430207	4.63293123745639
TCGA-50-5055	5.01369863013699	1	6.36741300384829	4.09765293079622	4.18061732915742	4.27415727644426	2.79233480570669	1.63431445985645	2.12799638380965	3.53804145333366	2.44723534190772	4.51811964341189	3.21712212218443	2.79620318072657	2.20407809844905	5.38959090236618	4.98115396406412	2.49467161164755	2.27709208250431	2.29339991464795	4.71563533123624	2.29824773416658	4.98826658542617	2.71415757928834	9.19282367788677	1.38233524253165	4.77796144638846	2.01171030962773	3.22201624108945	5.87105507508663	3.84378289759757	2.04708463972962	1.61555754638991	3.90303827011291	5.82378501970262	5.57749227500888	3.08550963814184	1.43338680915774	2.92487899665969	4.20310716660741	2.56034812096632	3.3602799881003	4.56296893209949	1.09504672450704	2.3256166748216	1.31828791482863	2.73660487531425	2.90946591081778	4.31430498744414
TCGA-55-A48Z	1.78356164383562	0	5.71132970310304	5.63769428314008	5.050601820665	6.29325827513203	4.7397563115469	2.69939616131858	3.09474278238656	3.89047587704502	2.53505759489484	4.51201192031805	3.3090451862186	3.5677157963124	3.23270679951431	6.95940619040771	5.08084523561266	4.35212996282603	3.10390043025272	3.4990422176422	5.56815070256632	3.52948365371714	5.95075533821995	4.75544844117052	8.91599556636636	2.29991865689307	6.70236803348467	3.01610403608234	4.47527299189062	7.40113722029291	4.49728023291403	4.45012909709859	4.24302923057023	3.74883688592658	6.72999046112353	5.88292666999792	4.3694804428966	2.42112902435698	3.61516907800916	5.09708401565117	2.57145838712323	4.52177944057469	5.45255919556155	2.56117947639067	2.94895587123934	3.13071675535944	3.85677658839175	3.79765633862631	4.08870132995169
TCGA-86-8669	2.56986301369863	0	6.28539297078747	4.27833422386963	3.99325770415192	5.22947640948599	3.25017333153443	1.84108751129593	2.22684758495226	2.92111256407167	1.65997021258636	3.88141011877986	2.03868199482467	2.18817934406705	1.75086372321934	5.24934673079927	5.70961597750543	2.26954189109465	2.55407307275236	2.49477399942949	5.4230066268499	1.28267702209754	4.60185099779414	2.56137501982874	8.01456395979542	1.20188474283986	4.83744376100019	2.23140168633549	2.97276616525449	5.50961034166919	3.37826190442421	2.70028434261632	2.3543957380824	3.66906079093483	5.17013738257899	5.84954897230363	2.99714785987786	1.37256212763215	2.89615557588503	3.26321473144379	2.17232749165762	5.93502593113755	3.95740390190044	1.21213350753376	2.28593480794387	1.71250774145018	3.5334885952395	2.28036248997378	4.26008589249268
TCGA-44-A47A	1.27671232876712	0	6.78758917982879	5.7462724521036	5.44082931131244	5.84475471636586	4.76129059302379	2.45622790420279	3.23218489591244	4.44020807501375	2.55345880969909	4.96056731137444	2.9294880378181	3.66494925153	3.11837633911214	6.30398891953049	5.58339572502272	3.86867688922699	3.42611712253986	2.96260454571766	5.73997498085301	2.80782887256915	5.7212113179926	3.66502886763704	8.87636346020485	2.31655126221436	8.38021038451799	2.95700450395258	4.03739100818242	7.52266155888926	4.37380131122292	4.20550981321667	3.84365226739391	4.59228958522448	7.59923595533413	6.30980737401543	4.7285028591399	2.53047032539919	4.08265150149084	5.03180539553385	3.11308368853253	5.61701925106766	5.41661008116505	2.50766780429014	3.01440885739262	3.31365218752913	4.91824310283842	3.89212869387506	4.40687676003039
TCGA-99-8033	1.7972602739726	1	6.88559388649971	6.06156668923285	5.67218770204093	6.57945925702715	5.54951824042149	2.92967739521128	4.40546826676571	4.7413213612345	3.21898260415599	6.1771563903365	3.78450398292957	4.36418719529713	3.1485762327377	7.13792151686798	5.90452985878799	4.29514259767322	3.47538325124755	4.46082773400731	6.16591997621158	3.32935326080288	6.24552418481974	5.2581042975951	9.42323611221354	2.63156996830952	6.03903966595951	3.52942118343074	4.49546492695995	7.55094990254589	5.63607353629419	4.76645735180047	4.21826195208853	4.5461227588578	7.85042690213314	6.57733365234398	5.36963049626006	2.79039672155088	5.36931641322661	5.7233237358262	3.8311070579566	5.71946275075097	5.96325909090103	3.86946676327591	3.63616056359272	4.13101321308385	5.32341330602698	3.78658590754104	5.79994986686164
TCGA-55-A57B	1.4958904109589	0	6.71769424246754	4.40720317085582	4.00173019613888	5.34674773660845	3.63585884650966	1.97965955171582	2.51404649301492	3.33734002491619	1.64970742075651	4.62412429581774	2.75054219307347	2.01881218574282	1.44360665147561	4.13594522759906	4.48694600930247	2.36762267656232	2.27682417532487	2.14140009121509	5.16876236208896	1.53381249682767	3.79597469420667	4.30190219591451	8.72470756370403	1.7248248687368	3.50118434207787	2.97438246582073	3.01781503773973	5.77668305598518	3.52745823917358	3.06446901736844	2.74064697902665	2.65853141132455	6.00738390076806	5.7604737952099	3.64103729691954	1.7570659291613	3.03864688122188	3.48318375453629	2.17107869605868	3.25058266478754	4.06180211403129	1.53062014056133	1.896039293591	1.87966656208003	3.61981207363806	2.25818723255192	4.21874242679558
TCGA-44-3398	3.18630136986301	0	7.22626767519604	3.32324035038883	4.34129553570547	4.20564274194546	1.91023377151712	1.71316790300937	2.02187055243531	4.02818013785548	2.85596977044378	4.65600432879095	3.82335195313037	2.35521364839581	2.16050073911843	5.28104536633199	4.74910514956946	2.09959818898153	2.15617006526889	2.46774899737342	4.84183226316303	2.71955584215859	5.5976771644768	2.80638593004642	8.63622945648113	1.43605520602855	5.88654770868969	2.11905731397182	2.54480682857812	4.95850863643679	3.76233818410134	1.11403380055027	1.54290185581339	3.14538399585146	5.95794244961977	5.68810480818731	2.9725640003026	0.813688855779655	2.29015896130814	4.25309675743481	1.65576396832137	3.47477347631213	4.55951628619578	0.769094656031159	1.78927018643171	0.765959006045755	1.90796740594653	2.99604520672915	5.31863499463164
TCGA-55-8203	1.4986301369863	0	5.78988571740715	5.03067596341713	4.42863821543286	5.93259981302973	3.99386453500283	2.42314785293203	2.41608307420836	4.09046391794482	2.00654937388386	5.07502340515729	3.31182277476296	3.40051060555526	2.47552592731945	6.43040571558802	5.22575307503025	2.92166482829233	2.8951862702674	2.92732760504922	5.31037284265882	2.42950884597616	5.52207772598105	3.86589902436105	8.84178006757973	1.51717489003452	5.27594940971449	2.44018149209194	3.83805421416452	6.56113669773036	3.95260381338342	4.16354703599569	2.91431576152403	4.79459781641271	5.93870216529397	6.13259946171369	3.86254065810916	2.12769930544799	3.75102446142426	4.27948615339536	2.36050474633969	4.29193502156813	5.32722746776129	2.54218374596298	2.47752191218829	2.55173748046487	3.78059357021782	3.30818610546258	4.43426125274893
TCGA-50-5066	3.95068493150685	0	6.67353805099352	6.33211892177026	5.89875252616484	7.56568018326322	4.35281148125746	3.87953424003161	3.83321395141742	4.88191907497324	2.81684542500506	6.60091717345166	4.39397899986286	4.59147597014548	2.77496623251629	6.69695501123507	5.65466466735122	4.60058197850091	4.09339115325301	4.18744313581108	5.82107239061079	3.43175666019445	6.67688584360808	5.38242344019706	8.81339177130303	2.43895814789755	5.34094674657713	3.00602867174334	4.10339692449223	7.13147424849271	5.29740787796454	4.70976208172021	3.34416095412944	5.27267643563815	6.27691999506558	6.88503984348576	4.1259857852779	3.02447926052856	4.27226585803397	5.84806954041433	2.82427906631543	5.27365575123695	6.30693023574946	3.10582053029271	3.03512239807681	4.26879367512248	4.59666088503186	3.89510384925133	5.0655464627887
TCGA-44-2659	3.74520547945205	0	5.43992228293178	3.39550157538498	3.40113892731826	4.28008776375358	2.60038870433076	1.31266517355839	1.44334142580323	1.98637452608496	0.437440824363543	3.75251311751112	1.9705591967334	1.62419449710923	1.48315795180808	3.21737032511463	4.7281545332583	1.77564056633869	1.16555825446117	1.9330815851836	3.90779440133792	1.32308178950373	3.8441345355208	4.35098513495981	8.28716104929539	0.775008387615595	4.49231468489253	1.38565191139166	2.50477291597505	6.60932355454979	2.44493204894218	2.04914281732804	1.37889998887171	1.84366231629106	4.44658708530688	5.25937418780302	2.61131404526915	1.08929474904246	2.57388345205841	2.90330826798251	1.55262299200928	2.87556383916234	3.40789654874953	0.76000798683207	1.36199288592196	1.20689323612177	2.30436501265442	1.65791434268038	3.40480777472249
TCGA-44-2656	3.91506849315068	0	6.45725719465119	4.46147835588524	4.52415772880322	5.77067226112932	4.3743439890385	2.8595853082953	2.90076056376451	4.04254220125591	2.12567314083081	4.90959231599087	3.70964722115986	3.21230474268218	2.1151331491158	6.04969900953544	5.64797736753686	2.58773301926474	3.21397451679176	3.20060897465231	5.21223080272498	3.31410676092232	5.50239001257229	5.18416786880825	7.82064382684398	3.03351110236132	4.20021660600444	2.90352037372338	4.21257712035647	7.59465155286601	3.98158174207757	4.34639198909262	1.77527534131081	3.21472062314213	5.40678834438791	5.87645719114992	3.34762786418736	3.22283031586823	2.7001067500954	4.8782528656776	2.79498416758509	4.25642698334603	5.13193925102711	2.65908730888932	1.68508795567503	3.79017078965955	2.88337969533999	2.22535720268992	4.20583038518444
TCGA-55-8510	1.47671232876712	0	6.13070851955299	5.27197465036789	4.59578410423499	5.56228822333667	3.72244416528972	2.51495543636791	2.64253985155593	3.59073374452058	2.10584566749116	4.5082574966586	2.74125124017061	3.18657978959887	2.50355227566458	6.3360012491192	4.37123822808661	3.76023159362309	2.13910926746767	3.51558631027311	5.32697589988608	2.76154059502247	5.1071940550698	4.64920155888786	8.96800374984082	1.31973353013315	4.43656830642841	2.42425028608405	3.29792505250381	6.62517987966899	4.01657654662847	3.71782445448764	3.49380102199349	3.91681100520158	6.46775877735112	5.58234825442199	3.76468585252213	1.95813739147427	3.68997002548213	4.19441805212167	2.38843754363881	4.29944982129122	4.83389195955767	2.36204901208824	2.9391137158138	2.91769907318502	3.62239158172908	2.4846021943722	3.98256469408647
TCGA-97-A4M1	1.64657534246575	0	5.4281825993099	2.60720009539752	2.23799193573071	3.19504831831092	1.69367651656776	0.656999681494036	1.3459072748976	1.69510298564048	1.01813562476543	4.49496595693751	1.36574851962089	1.71984055506427	0.669571076038966	3.47535730862755	4.47268271708035	1.22946487314009	0.771209486866468	1.38708677001591	3.7817059187915	1.35507266245418	3.7611682358309	1.89044669267991	8.47141550591022	0.720978845144352	4.05699096281747	1.48717760838915	1.96214179045779	5.26376683845576	2.02183502726224	1.40876619880239	1.19704759049326	1.95371222826452	4.9817476431835	5.88351573812516	2.00744669508913	0.774671112326884	2.49796996150158	2.94016675048282	1.35236305716722	3.4521077772432	3.81388377921686	0.6535186707536	1.79551761257869	0.837135913923183	1.8608833630469	1.71584945222188	2.74816064022435
TCGA-50-5930	0.772602739726027	1	5.71203168756627	4.97378115640355	4.32717715769547	5.03840545206494	3.62159477158227	1.81233392330442	2.6199763616347	3.35486115770517	2.44898021792578	5.00429014104664	2.99655144723995	2.44948213975784	2.02818013785548	5.06330878666788	4.67127072403	2.59865104788461	1.45001028994711	3.20193177829641	4.78369236958679	1.95464301130103	4.98271071030975	3.93229744245659	7.99497620722341	2.28525424255145	4.63337889572717	2.67987414774662	3.50038141809988	7.18600922238091	3.70099449416827	2.54329790139707	2.41975460548561	3.79128272822203	6.16563060606707	5.24387849415448	3.4960404472424	1.42830321758135	2.86221331956263	3.33905184710475	2.41627227834323	3.55911242875224	4.76217870155722	1.73135704978166	1.96173444300974	2.02144419261222	3.86523589603116	2.25969431007582	4.51930286135599
TCGA-78-8660	0.879452054794521	1	6.9255663077531	7.09437860073704	5.90042487721721	6.92974721447835	5.18150015170461	3.35424056483631	4.12347583289732	5.4474205045905	3.46846601995884	5.30578816681099	4.50697635252916	3.28750184612819	2.89501172607254	8.6249862188807	5.41807860376066	5.15495579127198	3.95241744155013	4.52680750279505	6.44544365790536	3.27884713189471	7.17015140664795	4.93844576876544	8.96888706813598	2.26570692600482	5.71137651269539	3.18105483127527	4.60566618590797	7.33341747201438	5.52870258064559	4.35244074691265	4.74715104901364	5.98671810102108	8.06131934382025	6.68622176596888	5.26136908593161	3.15641279747418	5.39997084992586	5.43902133509327	3.8118203588279	5.85187644262541	5.82765137777726	3.07244885006969	4.20262929088527	3.60620531294249	5.47619372313898	3.87666427810982	4.63312310801006
TCGA-93-7348	1.45479452054795	0	5.43245504377417	3.7570339172893	3.2475478068903	4.27071580787426	2.55198351041838	1.38647988859623	1.79048013361386	3.18897054690406	1.72259717260453	4.05696495980073	2.16703672211749	2.15516633866683	1.44556780748101	4.13560874278658	3.79765633862631	2.04820130382301	1.80206910880455	2.02268739007029	4.27983526649973	1.87907837116873	3.88827566689295	3.10840736373333	8.15494971733344	0.906813649821099	4.66980347942658	1.74704360410353	2.44927082553272	6.69186493071878	2.46273292177139	2.73309398117482	1.86761975621747	2.66602938121304	5.81510914169663	5.28442899632659	3.07135080412884	1.39856927559498	2.5634022205888	3.05189409233429	1.84607202963046	2.7813177436039	4.08530567319739	1.29942051400671	1.50492542342327	1.46576555235935	2.88092056844198	2.23192387329376	3.64034328200587
TCGA-86-A4D0	0.317808219178082	1	6.58228050384726	6.74690928671214	6.62940325189295	7.23366377174821	5.73057203082246	3.76472830907931	3.94327435917295	4.91667727019492	3.96978595945091	6.4055312360418	5.30218376909565	5.00844655059658	4.62046324830115	7.48657762582918	6.30174675860536	5.20747512783539	4.68324729644458	4.34784987867928	7.37979248674674	3.53452233440856	7.5076804883828	4.88980935350544	9.1265325780061	2.9938554797021	7.17006024776282	3.80865276365325	5.3856450095848	6.36731339863319	5.66882826786726	5.73297192151138	4.72811098660921	6.67735601553084	7.28292346416836	6.79385427574731	5.96033794238314	3.86041659518248	5.46879182154755	6.28122901975667	3.87826431155691	5.9182812726557	7.31007922663776	4.1026077453253	4.73579292798531	4.52932747292892	5.78372379537404	4.58397632212714	6.25166229247048
TCGA-55-8096	1.96986301369863	1	6.1968096334765	3.80936299199741	3.25259731671574	4.1438097090519	3.22006677834776	1.93364817005554	2.19648114898231	3.42052282449055	2.05966676642925	4.57425897250611	2.23790018555584	3.06712239296616	1.19187844254636	4.84988419944825	4.07896841460789	2.76292280264182	2.44392485793374	2.17011734795828	4.23617113327172	1.67079502439611	4.40884090989869	3.33180551958023	8.46792828643146	1.18998265378357	3.94984304856797	2.08246416393369	2.75262015586473	6.39400473239087	3.37261784412629	3.18779941252469	2.00629802390037	2.6913108202263	5.24147412570144	5.82841832975207	3.29353234421328	1.30865211105177	3.45297753751562	3.76744293318947	1.7079222944723	3.31211331267294	4.07308327684665	1.42072491941585	2.23909248294191	2.13264264253962	2.78799655998777	2.30585381696872	3.53110693242287
TCGA-50-6673	0.0602739726027397	1	6.29247624829129	5.52504466074125	4.44087913151344	5.87696626074776	4.06127505479415	2.67863534782274	3.14810435697644	4.24116137770913	1.83463032230946	4.95700914875019	3.32067240389697	3.4919556843295	3.17309544432244	4.99073707867103	5.17583993161873	4.05495263894223	2.40920082732487	3.26101923725874	5.30865575112792	1.92337740685554	5.63899767730375	5.33454324852279	9.18763612995242	1.87408872089628	4.85791632114166	2.77365881311036	3.78547731662967	7.03489798114573	4.08076850445086	3.54161395629222	2.0122826089523	3.87223777364246	5.3473892786186	5.99180525537646	3.34359258914089	2.12647734018184	3.90445519554098	5.00135639719224	2.63268700165827	4.40537976475885	4.09147135407425	2.30646640775686	2.73339772928591	2.16844949223392	3.8387602014335	2.64302495801344	4.49953978008303
TCGA-55-8097	1.3041095890411	0	6.00447442572047	3.26913790266524	2.4217215069283	3.75133517118188	2.62168853679741	0.908505509871045	1.77576696884816	1.62713987096555	1.45580721674484	4.33365271476541	1.80351637318683	1.70332222667421	1.03245353722596	4.22650082308382	4.77008901265341	1.81606717290218	1.30626223972785	1.57874553597116	3.48093718898764	1.44625622988956	3.86062516970056	2.15882172229711	9.00648093023602	0.959473426489547	3.22405571393669	1.95438245257678	2.2779550007036	5.36951534042038	2.74073331754406	1.89320686511487	1.47129152841277	2.16716521294772	4.87446747848903	5.17415071221201	2.49200697559395	1.01406958250166	2.27259059725468	2.77801928912142	1.36064520246022	3.61940127177849	3.20618996652279	0.745968714664241	2.16925158661421	1.06136147114433	2.21673421960013	1.48093718898764	3.73897314957436
TCGA-55-6970	1.27123287671233	1	6.10361722988521	5.69120751161091	4.16139595390726	6.08973753496562	5.31237111607036	3.45041947339778	3.22173790764018	4.93151287329559	3.09916052406874	6.14675703474192	3.73008559370039	4.12416267883585	3.7633797030935	5.89598841714001	5.56334120191386	4.15604059139199	3.38543103719352	3.28154989336664	5.59263941827324	2.2302645080081	6.02321764298876	4.19271495679107	9.6801216042758	2.72478122146674	5.55928071642633	3.23394939794521	5.18840092460321	8.29186551260906	4.47024400146383	4.89892903619292	2.56812941650049	3.65002924052765	5.73724328623457	7.31848496517107	3.91576945502598	2.60240936918799	3.63971838300591	5.62190827514389	2.79678461954185	4.92357232163835	6.04152774268878	3.42853102458342	2.48021341162807	3.77753544210808	3.61085358241691	3.87900973327236	5.81985463875941
TCGA-67-3772	1.56986301369863	0	6.4532130073802	3.51747727843238	4.40582902646349	3.91476541531452	1.5703171968938	1.12611385352867	1.21667214550676	2.87974496941923	2.06146516393233	5.46837152373423	3.10163326920436	1.84967906969818	0.916553076587393	4.36382287659645	4.72232939915342	1.78093995936374	1.37467784318398	1.52411383815412	4.27715161067749	1.93413903035397	3.81765395282405	2.33499724490688	8.59955621446696	0.540126488338107	4.29730882338891	1.54927487055229	2.07402582838608	4.88036227834923	3.15015345524625	1.07532725070706	0.811224394912364	2.45851324773499	6.03343841957	5.80165533788913	2.31002013259907	0.644040842922409	2.37834514883684	3.93749505739405	1.40092041165411	2.80043402182408	4.09126823030378	0.776777790428054	1.20295050348344	0.756254742723906	1.92812393041301	2.20882936257385	3.17582795830055
TCGA-86-6851	0.49041095890411	0	6.05652066919021	5.07488643976087	4.16196827761397	5.94743238947137	4.45664846902474	2.42169458118029	3.20111627989844	3.66374309887169	1.19553658529377	4.33111041924931	2.73239945953864	2.89547713033994	1.98283846238333	5.24514955095404	5.07612721387799	3.66223968633484	2.78768320084532	3.39459645389312	5.08366440592032	2.08610437124329	4.33297282106614	3.88759350470422	8.59489783532724	1.76820550179641	4.18756982205622	2.79802977133958	3.61242327518699	6.35130146681528	4.36745494082898	3.17630681353625	3.53996525386683	3.54865856070769	5.86958273961249	5.99402525713359	3.85648777949568	2.17152710603881	3.22268093149457	3.70837487351735	2.12399720369191	4.11852584893567	3.31947342625785	1.86124078525967	3.07838781198429	2.62377323811141	4.92758835520314	2.5157629055412	4.30363464507901
TCGA-64-5815	2.37260273972603	0	6.75814724633647	5.55797673879497	5.27833794125043	5.36217528797946	4.3445870809759	2.45175181503647	2.78830985108215	4.11845109596066	1.68513282047813	4.38093027052896	3.17187933041827	2.63324519416856	2.04568759307542	6.18449454015018	4.83843246459385	3.2377013734908	2.35836812800369	3.86730345375992	5.70262430118672	1.93907609321353	5.62180866457393	4.03061858584548	9.33775769178116	1.77761960107213	6.04877892546534	2.57196798900332	3.71968725509697	6.04199419028889	4.45944473398714	3.64385618977472	2.59234939175696	3.37785948870336	6.94324739590155	5.8472628489238	3.95624255474381	1.91720258642199	3.65627897744435	4.4639689654408	2.75394677208777	4.11175748647806	4.78746903294567	2.15211850443194	2.01002786624069	2.60791023456926	3.80802458930872	2.5600301231263	4.96480984796362
TCGA-97-A4LX	1.68219178082192	0	6.72358313403984	5.04888570564645	4.01736965976688	5.09255419811339	4.02559583588268	2.11343380260405	2.67556755853473	4.06199215373422	1.79634856240059	4.49762513842628	3.10121303330662	3.19452836858297	2.34721208558565	5.27798846558116	5.09058671041145	3.26333493599651	3.05741561242724	3.1010280907255	5.17868675889252	2.45388627204676	5.44399114211274	3.67765481579204	8.75186369276534	2.06825806174729	5.20629547882005	2.59726895055261	3.56281633474737	6.8246520358193	3.93844576876544	3.51519520095097	3.0681548560643	3.7696342324361	6.28223035437192	6.19333610986667	3.71222157760101	2.32403289351767	3.81808361864097	3.91410523711847	3.06353745612874	4.13767565323025	4.6577600342711	2.2054550742976	2.78653363465582	2.54589425615507	3.54667225230984	2.72641709104817	4.48112453645883
TCGA-05-4427	2.16712328767123	0	6.84803572855541	7.29659414488671	5.98972941033341	7.90920186428509	6.1476669204845	4.5264632446689	4.34415385094887	4.90519683956256	3.00852274434657	5.97506838690708	4.93564360898626	3.59023072947549	3.78739067089179	8.5398233836363	5.93456367854659	5.21630352555958	4.42232047487594	4.69522550703943	6.8724286393038	2.60373908590034	6.12472928742186	5.28593480794387	9.65314620495069	3.96820136978834	5.43760061780015	3.9068328866527	5.52430820089234	8.62200714648174	5.81545246665892	4.99347963458961	4.55031583610607	4.99179392007331	7.29752435010777	6.64743252247101	5.3260339277173	3.52679498575691	4.11811881364588	5.31618557519087	3.45487337817945	5.06762581102946	5.49166072416579	3.55609828721748	3.03583502038752	2.4736570502307	5.16331757895454	3.88519363005992	6.11042797608233
TCGA-97-7547	5.38356164383562	0	5.26616061253748	2.49234032437183	2.29495886963256	3.36214722762545	2.28546140513704	1.05776217252905	1.01335505866907	1.94691796798583	1.06350294230616	4.90910103376804	1.56754544764375	1.48145395059532	0.626205482953038	2.59822226280251	3.86260016622981	1.22681676504987	0.890329949315373	1.65195865306541	3.68468410965065	0.700262144746704	3.56027474307041	2.12128069979273	7.6359603929572	0.801738101566457	2.57393191180249	1.62699975133766	2.29980146227544	5.06755267572186	1.73885428784533	1.78307942987361	0.86504778922595	1.44831952830666	5.09777511293042	5.43933057986916	1.78985442555839	0.709290635723358	1.93666620377139	1.86374026441626	1.21989646206466	1.9101953881869	2.8952444469733	0.554048507251096	0.788100997912005	0.680864422375987	1.63658982144961	1.64080599570844	3.63003263389377
TCGA-05-4389	3.75068493150685	0	7.6910671954958	5.7677633670168	6.23901035302694	5.81317064174105	4.037355863144	3.06238079335608	3.63556867441194	4.50323423101721	2.84018121355849	6.09655493397844	3.53592852461697	3.48493725829624	3.22193893162862	6.96976984593312	5.87909798139649	4.27098485167084	3.3573830938476	3.70041752266204	6.4905749437001	2.20188474283986	5.73902717439587	4.03611645321765	9.06906275906931	1.88830489520849	5.43373731775319	3.19418163129584	4.32004414831632	7.41512653786575	4.77315239701405	3.36276442937527	3.34037711365556	4.49570155753472	7.61135683723691	6.60484229507773	4.20463374118448	1.57298665306254	3.94462422305503	5.39541588745941	2.84386327953657	4.96058584465006	6.10101337836583	2.13135900345203	3.33850998980603	3.18806854103563	4.85583027468377	3.65915963597433	5.04167667192601
TCGA-44-2666	0.265753424657534	1	4.89505213169974	3.6597723673541	3.48909330783508	4.84562553246483	3.24214516084958	1.80092405246022	2.33953649434518	3.57690906206802	2.67056089238081	4.1307414624967	3.38472677492334	2.77076562947208	1.87728617880977	4.10319827110502	5.48252026278488	2.76843842849675	2.57150692839173	1.70107584338284	3.73834631375379	2.7010980287362	4.26207730108928	3.65254768148189	8.32675349532289	2.10891469830484	3.51479977837826	3.28991313760859	3.64523666914313	5.36663345305554	4.00003606692519	2.71620807943022	1.74223621864592	2.9592941233075	5.66989416327683	5.95853956920525	2.99652131884789	1.61700063369438	3.60872646271635	4.37302868683178	2.10402348271564	3.04839314345109	3.97375820069626	1.40430369077993	1.3073702333059	2.25502731050991	2.22010290345945	2.48710899031347	5.22036220360355
TCGA-86-8585	0.967123287671233	0	6.112527082359	6.16863802450166	5.31048918170332	5.93433249669803	4.19125468708375	2.0169954359852	3.90365533386949	3.54662286819992	3.31360865703049	5.48721942092872	3.32747180598541	4.52172919696387	3.36985729148896	7.8928360311234	5.34452316997224	3.77917565703236	2.97978757424643	3.50732529162786	5.70405025728181	2.3699689314295	6.22227906227264	4.86157330696468	8.70144613233901	2.09291778373127	5.56183322093346	2.84271741388172	3.97314285163315	7.74098758144228	4.50526850624866	4.14175157430729	3.91126973560743	4.83245967251946	7.22796147502339	6.48328051065719	4.66403904098672	2.64436392907224	4.3312107636909	4.86466655021854	2.94195139251363	5.30671428723995	5.62121085668152	3.07265464067569	4.24913431651744	3.16225838319325	4.805978552949	2.88219305395633	4.12357515614762
TCGA-62-8397	3.53150684931507	0	5.13935079361636	2.52717044966841	3.00658527744987	2.87330137400475	2.07690108755726	0.504976255656981	1.37100119154167	1.92895770485762	1.05185929883525	3.27788063152971	1.72513036265872	1.1013139010863	0.568129416500491	3.10731961708878	4.23388039276954	1.30164617259824	0.858935842688249	1.09227510513309	3.35152939482026	0.528971317498367	3.6623308468578	2.95746890970733	7.60301575923174	0.593497196663402	6.01591454262743	1.65878273401283	1.93391250019949	5.46932923336704	2.39278450555411	1.6032168433459	0.696349990136987	1.82972780829047	5.32796754168257	5.21824257475177	1.6564963705535	0.791188941503361	1.32008026236976	2.50092949398661	0.45512333788168	2.66552921115746	3.86338346098036	0.486662893252614	1.49840406594655	0.834225786782349	2.51280839920447	1.48985117088366	2.70699461570865
TCGA-75-6212	4.15342465753425	1	6.25010699345145	3.98001615765564	3.17299947259176	4.35902210054302	3.11114819266896	1.3872522388335	1.6995960497901	3.02387630507444	2.0260563929627	3.88946380771391	2.75885746128547	2.0725860470686	1.20776793757217	4.0432657529985	4.74179593729787	1.85047941091525	1.97192055964573	1.95512678126137	4.4386721080782	1.63068503645576	4.46583084065435	3.0636927581134	8.44610690653432	1.29413548067533	6.94979753564023	2.06602028397446	2.77909158879384	6.43493341291882	3.5895358011972	2.32238968345021	1.45475496109782	3.07404295998817	5.77775371927476	5.61255597164345	2.79104303893252	1.23548199528152	2.3919876262198	3.67562401061628	2.28009518947445	3.27206799255916	3.33242151413581	1.12584944206568	1.7827440363952	1.37490036970135	2.81811430416045	2.26807502253432	3.51079739204072
TCGA-55-7724	1.93150684931507	0	5.9948602712542	6.0303162124824	4.25435216273399	5.50180852970932	5.20669791784095	3.16311224434712	3.83393242757797	4.05302442450189	2.59741198755465	4.88572077389484	3.15427535115024	3.95974233948623	2.73521887618911	5.80856009939136	5.09923628326711	3.03738222200308	3.12679118679059	3.16889872002547	5.37941649184187	1.77332122213166	5.22046926419808	5.10916411883824	8.37585614792395	2.2482919377391	5.08199145424855	3.21042003729446	4.78909799941092	6.08359207918332	5.10313671098286	4.45570860037447	1.587893002303	3.22312903821938	4.73573878191235	7.02079552875356	4.12326888749435	2.13428666468905	3.34120300803213	5.15686578835141	2.56257214540658	4.29977216213346	4.60136967457099	2.42002420260128	2.8890061971947	3.17485379555888	4.1280706438426	3.43608186508893	5.03091427659893
TCGA-50-6594	1.01369863013699	1	7.72899323017676	6.60633562111104	6.07243384335635	6.89214083992997	5.70961322067991	4.14213565557566	3.86641348112345	5.78807750003821	3.38089564803612	5.62979373416897	4.76894121020177	4.28778993675013	2.92732760504922	7.49016977195006	5.98605590667201	3.40038764102264	4.10909305928	4.47625854122544	6.1971498409562	2.3224762148667	6.81419662756885	5.47222455308666	9.36984813314168	2.51010110758187	5.86239683668308	3.47026352755543	5.28057406775144	6.42858797071382	5.3381890572954	4.17067020138669	3.55321303122853	4.1821519801444	8.23981330656747	6.63862271008802	4.61375558329777	3.28645241445694	4.96066460841544	5.66004154435668	4.78189996722605	5.50902753823472	5.7409869070615	2.78190521141611	2.85485342651706	2.82867219753073	4.64408700251674	3.83705515627302	4.82093968769674
TCGA-05-5425	2.41643835616438	0	7.12792315142273	6.54050779817002	5.53647258882408	6.26751894405626	4.06073915785768	3.43104790641185	4.25313458680848	5.09848693406636	4.08114359578632	7.06922633043826	4.28615666204646	4.09074336148991	2.80318569787589	7.00400018213793	5.72117303092376	4.45326075532317	3.71054748285468	3.23901608317273	5.71978854440117	3.07941224724342	6.504417002555	5.22858399301332	9.36689764735723	1.71681534668582	5.35467430271458	3.77467111232688	4.32681055996557	6.02591912690557	5.58174290318136	3.46396242831317	2.99606328980657	4.66860705260414	7.39537047079529	6.94288275609528	4.77959067216769	1.98833930740824	4.195481466651	5.98113112537228	3.18585069143257	5.99402299356592	5.5357574906253	2.2589108262429	3.23647731119091	2.32091785473342	4.07169403326968	4.53945042321241	5.66550078719746
TCGA-55-7907	0.93972602739726	1	6.25743121718564	5.33730434034639	5.05088038783974	6.33144547075363	3.92904295008956	3.12325233057965	3.23204671335011	3.63989199321405	2.58226695335051	5.16760681291582	2.93476180493605	3.00475305539982	2.00565149421928	6.16243362704902	4.93646362735737	3.50346323023053	2.79381266774578	3.60186288028696	5.77815862800106	1.98506318373664	5.17309144562779	4.87135576954614	8.77046634495966	1.9008764661579	4.30591946413916	2.65085644759443	4.12699762759457	6.42814239097833	4.37231834266716	4.13081558136981	2.97819562968165	4.95407530508315	6.72436241335201	6.26111517194984	3.52105073690096	1.94272092498371	3.60103086934881	4.22424869648073	2.36834930613607	4.4533792951084	5.70467280568943	2.70449575259079	2.56654728702754	3.27076812587542	3.74211403157908	2.6421008051147	5.08564135017801
TCGA-97-7554	2.12328767123288	0	6.28824411664556	5.10857881817581	4.02432854528814	5.53629229313197	3.75746068385705	2.76230628900288	3.03105989305537	3.55417133057473	2.27834165862164	4.56259046104088	3.04013845618006	3.06760430102973	2.69378801026866	5.53739858053808	4.72501581001861	2.89147751565511	2.47570749464264	2.92322525994503	5.48354816878495	2.53694808833939	5.33926568213341	4.70786709219176	10.0675198711809	1.70279050454864	4.15947580252364	2.66070048311523	3.85428495534622	7.40336913696345	4.58787500509682	4.02699476578038	2.2404669873986	3.14432378429709	5.98620156999211	6.05873642672316	3.62498987309847	2.04208395867125	2.9124390972385	4.32242573883782	2.42083269180158	3.86936805266645	4.76938562916282	2.22107278251506	1.54685742766799	2.84829743671766	3.35994278507408	2.1327084394083	4.85585518563017
TCGA-J2-A4AD	1.50684931506849	1	5.8164870715814	5.82840309626467	4.79489928314714	6.49221372501319	3.89416779797542	3.02249210140117	3.47516272410637	4.44634225959756	2.77730397963976	5.65937374095745	3.684964570272	3.92181713984662	2.98092099244172	5.7519938688057	4.89561284497516	3.9993686828089	3.25046139296803	4.06520176779411	6.32884902745271	2.76489812281471	5.52418907844937	5.31142682266776	9.10273370712206	2.28309205817505	4.692103537435	3.03873466362648	4.50844132993697	7.14566217232824	4.2813421683082	4.53436047236816	3.74749481896261	3.91177785341486	6.47113867591562	6.30326384204652	4.18433584266398	2.56413424345824	4.27461949471604	5.1160943924022	3.1768014636942	4.36216827294212	6.01834708415541	2.71613489744394	3.584565705023	3.24520660807626	4.17553258499164	3.10401788964956	4.68047064455601
TCGA-86-8076	2.72054794520548	0	5.26968400827161	3.19089926274178	2.41286280164288	3.56066604872892	2.64558638591361	0.833254438460256	1.43060643092981	2.32434978890219	1.35264554528093	3.81609790134014	2.06011657601742	1.93877507708581	1.3062039006979	3.58654859307518	4.26546690187352	1.66761967872793	1.7547592569044	1.82122039100069	4.08077703033704	1.14430746726304	3.72817086291284	1.87542622525641	8.20185142513031	1.0620526156631	3.67466402468386	1.75309103029811	2.65468757800051	6.95405203366883	2.70491621822672	2.32806092209457	1.12565110166152	2.28457335596304	4.46146307618571	5.78790778180747	2.31176466015909	1.20432855546819	2.05807400545816	2.92810497539253	1.61036934756923	2.75996539113267	3.4932246074866	1.08535666713695	1.35467782850445	1.44026123938797	2.00590295685824	1.32169724521235	3.78104490935403
TCGA-50-7109	0.843835616438356	1	5.78833595560266	5.48038146373759	5.02712308065705	5.91440905228943	3.87385256194324	2.75079942292261	3.42006463782373	4.23434036494213	2.91954984439557	5.36266625584825	3.24136734132659	4.03943673064565	2.4007018628878	6.80399029507222	5.70557156827655	3.69747359745868	2.93768336682495	3.02623349115976	5.81142222057707	2.64618570322048	5.91150464249695	4.80811728797168	8.64490753129209	1.79202238753514	4.61158553140757	2.76334783101289	3.71816432101758	7.14295046814081	4.35976010052157	3.76429307012575	2.8675802222025	3.83046830476117	6.00961814485398	6.69067689134707	4.21796738847836	2.41527191817697	3.51127826508303	6.1847861012797	2.9611973092189	5.66553205352266	4.36374579738837	1.87483630265047	2.93753272124663	2.38964940644272	4.23322084347189	2.48897766660285	6.01549756939533
TCGA-86-7713	3.16986301369863	0	6.89539472593946	6.26290290419904	6.26885728857229	7.40348673491202	5.65849713665648	3.37780397427672	4.61910189960565	4.60134590136161	3.20900099032116	5.73877594180574	3.6479591454117	4.73949170436726	2.27423183779549	6.54221161033792	6.37554689263239	4.52255799287044	3.41982200948778	4.25094641909395	6.6549653406768	2.77473435744986	6.41538516943052	5.43442139872485	9.1830653857394	2.82962634081254	5.36803494402586	3.95483839946682	5.1863500049421	7.53950082890432	5.1035479946724	5.38634882386383	4.52453387960362	4.28974595356419	7.14415244623459	7.20225510555524	4.21742461381398	3.06541721181663	4.62214555497223	5.11239154647443	3.52635682099001	6.0059074468642	5.72274743185216	3.5528688710113	3.92502147145637	3.7788919070917	5.40915669133891	3.46804888653549	6.4358552473718
TCGA-49-AAR9	0.712328767123288	1	6.81915339079251	7.55794764604265	7.11632836445002	6.83699458506864	5.80908254504083	4.04156716663012	4.81337076625331	6.15038095328205	3.33838162536876	6.85631222514842	4.9563912593633	4.39208382467083	3.51428640869225	8.55015766081974	6.5063766145637	5.52706407814725	4.53156237092946	4.70618793394703	7.53648269093331	2.76290154793598	6.14381378973539	5.26303064881057	9.15712963042788	3.423887382819	6.63424765396357	4.24068068155531	5.35321741435419	7.26048489600016	6.03553373847278	5.97277994819691	4.92960638910134	4.87253329685012	7.80128348935081	7.18987594162398	5.50845717653671	3.68782215864321	5.34228805549001	6.33627803131349	4.39382116364987	6.05275279088278	7.27723531801555	4.05683493768642	4.6305277878242	4.58329642854726	6.03708126305514	4.57106999816771	6.7221353689685
TCGA-73-7499	4.19452054794521	1	6.98279854107554	6.0272292636492	6.30813148557791	7.43872699220779	3.65663365458838	2.51803149260217	3.34845906208647	5.11660180368693	3.72199597906743	6.71427711921138	4.20792407846877	3.95152252145808	3.40270853556477	7.81931691805984	6.53733645204569	3.90845747303698	3.95316278447026	3.77296244513912	6.24683748735102	3.82965678180525	6.92925485738327	4.56899884871707	9.66237820532466	2.06484836993376	6.51623739824105	3.23864930795194	3.56069050180893	8.1286326270991	5.37514719490344	3.75378635916132	3.61868502311181	5.38834454620384	7.54862003259917	6.66474877008568	4.21746339020567	2.73261653346825	4.12026069066807	6.0749891650272	3.1111314960658	5.31148131793695	6.98335049777071	2.2515373243002	3.05455331063347	3.03340538072705	3.34748141039571	4.44022136629098	5.64970742075651
TCGA-69-7764	1.13424657534247	0	5.62651798629579	4.93578973834004	4.51820149291268	4.60837163765409	3.94669343565903	2.29375303314546	3.01647849112759	3.76480260504803	2.52253288483711	5.35119720867115	2.4140543283516	2.73428690961661	2.66914018047301	5.14056190810387	5.21534078938579	2.79780157394539	2.24345582903092	2.94586985135882	4.81999510283637	1.31956013276019	3.2409706444348	3.59267230419767	8.55614773132895	1.85483348395161	3.90828452718961	3.03938408746859	3.6133784173658	6.56667209487827	3.6238551592173	3.45039307796736	2.45451809777138	3.42905350476663	6.54496597784334	6.03247778177513	2.64910956494293	1.23621706410222	2.47516272410637	3.79708562971389	2.4507493755375	5.76080908414038	4.62963638835331	1.92375770394782	2.07898548761891	2.10416889482346	4.17886599273791	2.59146400179373	4.03956833018487
TCGA-99-8028	3.06301369863014	0	5.19641819730603	3.92220736482303	3.56168050340077	4.25197655850937	2.68526740651684	1.22521322217517	1.61687520512863	2.89328454003027	1.77610398807316	4.03334370619577	2.24391275887317	2.43365387104941	1.66938966201284	7.01579303078616	4.22884177343187	2.49924636658261	1.68320237296637	2.50677964056778	4.62796863374996	1.91586504142251	4.32724184174357	2.88274085587968	8.25702759542748	1.0127116845104	5.24447230077736	1.48805220289557	2.60715274035522	6.39507994170472	3.2023550284133	2.08535666713695	1.7331807728753	3.57777926217268	5.69163745014706	5.09547297987374	2.71105432181207	1.19048844108561	2.15416191325558	3.20670573107991	1.82126121602272	3.31854823250866	4.0541278175597	0.833983011007121	1.67287788119757	1.31828791482863	2.21673421960013	1.83175566064403	3.51703627416748
TCGA-86-7954	1.65753424657534	0	7.1811781033669	5.5845386467963	4.48171871919596	6.91079860805795	5.1655823720663	3.24273968118613	3.89120529436781	4.84492791763624	3.07111049513505	5.06768173552791	3.6268245826631	3.57945774847553	3.10678380963492	6.72986949778826	5.77251120917572	3.47868711962898	3.75505847811068	3.30531393806147	5.80751206420894	3.30939449648111	6.19250587369743	4.15213473336155	9.9775526930244	2.53828982985849	5.50142640607357	3.06567570218222	4.61986488253442	8.03021632706394	4.84267216366567	4.65601005117122	4.06726870350236	4.50561150750598	6.45220334473147	7.85454241576559	4.69017681260069	2.96332614766408	4.43230470266055	4.99108188455684	3.35449447600437	4.97512113656223	5.44321542652584	3.12302051382021	3.36738504518391	3.47588903911794	5.27030840996288	3.80325803957689	4.57403488335434
TCGA-O1-A52J	4.92602739726027	1	5.82456166639475	4.16032324318158	3.42932136994144	4.99283186445781	3.4824481958779	1.45843450302034	2.04120793090616	3.01695979056188	1.06350294230616	3.81443762839549	2.1847563528434	1.7771566660045	1.34516925085665	4.94065070053877	4.01319424202565	2.22937257905178	1.70341082797872	2.39848719001897	4.25348257051255	1.44158971241955	4.47331935591744	3.10718568387997	8.79543221835167	1.37889998887171	4.37403788818867	2.51063284603898	3.05474430752802	5.82542948811976	2.99913412318644	2.57431953116729	2.11483340984932	2.58940396668385	6.61330621420493	6.61528239209244	3.12447702932967	1.33388165946809	3.10262454086697	3.60520984408114	2.72815997649702	4.1223828255995	4.54732026210525	0.955982284771938	1.63217513539748	1.83802394984556	3.16777538816081	2.28531343489712	3.52609385823907
TCGA-69-8253	1.16712328767123	0	4.94022784051034	3.81509376702589	2.80492089830607	3.64991431313587	2.50749021528258	0.956577118585813	1.68853846961694	1.84124857130625	1.10433665981474	4.61636946060692	1.70646424561228	2.26720617276327	1.35004456586269	4.09394885372032	3.52438970005492	1.69688409085545	1.79022988295567	1.72163514265558	4.72267367017708	0.992478412667457	5.10283866688564	2.07251745020003	7.71094897456843	0.837943241891027	4.83730246230114	1.46482507315988	2.17855530658575	5.5026424814205	3.32442180087384	2.46147617308093	1.24622564851987	2.26477660997172	4.57185273766347	6.54660743531889	1.92645493454408	1.14280551008584	2.57126420571528	2.55620867173959	0.963178156173891	3.84867801840773	3.38854775505888	1.42266359165502	1.16401388852506	1.69821847822441	1.99837605443825	2.47482538208634	4.69710657447698
TCGA-69-7980	1.12602739726027	0	6.80181568820209	5.41961641743528	4.31804924901857	5.85499800187292	4.2955173303397	2.6898805948448	3.930349413304	4.66486963102906	3.65252091267957	5.06234625185104	3.39855559498998	4.79711676511297	2.80838505065609	6.20486649971035	5.29530793290702	3.29672169370439	3.32557350384052	3.75162439253919	4.92292091797921	2.43146250277863	4.89214326912868	3.59372425817136	9.94706339833851	1.42142529605755	4.68216874669552	3.74602247816073	3.49312210968164	6.89623793683968	5.18058948362297	3.91396168013542	3.53017064839464	4.2045711442492	7.0921154481301	5.86844231209475	3.68021181774018	2.20263712618984	3.24564777363675	4.27802192968249	2.44204111472747	4.08876068284599	4.57465255837289	2.06049707462179	3.20039449301442	2.97896437396491	4.80678288312976	3.08980319977463	4.6705344557337
TCGA-55-A48Y	1.72602739726027	0	5.81958388759128	5.07910926090682	4.45882162315734	5.39628966559822	4.58180314851653	1.82407535625156	2.94809618972935	3.51316224872573	2.89180800103544	5.14061098590191	3.1149666349894	3.27009532119929	2.92472700803309	5.33113908980194	4.89494384207118	2.94272092498371	2.45037988007104	2.14880397960148	5.81766162655017	1.68320237296637	5.9590954726426	3.97367555712547	9.3939097341945	2.01920373397309	3.85634833381595	3.20227665812962	3.79462380740565	7.59657218739335	4.74840756031514	3.84163101678383	2.22620022869822	2.91857705450362	6.14793143282064	6.62102179233825	4.2109420824117	1.26969148773524	3.50847936148393	4.34538218115536	2.89097192094629	4.40706717532002	4.98172481388809	2.24412594328373	2.63512750101653	2.15895094683452	3.84730544950637	2.5856356013623	5.49581346388287
TCGA-49-4487	2.34246575342466	1	6.42861476811507	7.29056355735905	5.6769753784088	6.64680636804507	4.12939018459611	3.13601087402272	3.88322978903273	4.61418566784625	3.89621371351757	6.61568112803282	3.74944845425971	4.74039872700366	3.87711600105077	8.57445653575711	5.77161887707326	4.15497198831638	3.20053574060489	4.34373470138129	6.61610622688772	2.71806565833736	6.96969503081433	4.96504543563966	9.55240301004385	2.35735494012974	6.18580511056063	2.87150855746998	4.40350633363821	8.35803003806705	5.28057406775144	5.47655666692002	4.19025137536622	5.50357453616437	6.72139590210204	6.96852971625623	4.61274762275793	2.41881061864248	4.2950985050773	6.20153780898173	3.23170887802409	5.71677419959907	6.04085517953461	3.30785107094549	3.76583174124062	3.60073360626256	4.7815170898542	3.27412745082476	5.25824754588975
TCGA-78-7147	1.60547945205479	1	6.72031677604971	5.72147383052472	5.47459179139458	6.50645595929186	3.50124804706721	2.62667275260599	3.92896717679879	4.63255323596013	4.0615256479504	4.95614495900671	3.22692463182788	4.28522464546786	3.1399114696161	6.2144667830392	5.88052391085842	3.90556270524763	3.32427777333589	4.59983549976131	5.53742343118591	3.99962124283771	6.39822722154527	4.47761257319285	10.1075371012694	1.77319460514562	5.93813756217614	3.74291165450485	4.07855006271193	6.66528901106665	5.22049635055906	4.59541414570715	4.03616042213853	3.97356535833298	7.62693552529315	6.37244894687857	4.76715686601266	2.00439352315262	3.68150548772064	4.57423474832986	2.89927232261827	4.39087400590909	5.43969294369283	2.60911666951697	2.52609385823907	2.40457619045792	4.23512964203502	4.01701325836661	5.83332022748165
TCGA-44-3919	2.81095890410959	1	7.20822362650244	5.87230919729814	4.92906189279043	6.24882891618512	3.69246067608248	2.51078473532224	2.53134402794315	4.37431616437209	2.27052894238072	4.33935120727122	3.4125241201629	3.09666666858018	2.59481126810237	5.35391605774285	5.39875395106645	3.278966041049	2.96807231493012	3.25820231112276	5.90874807145226	2.40765186519055	4.8503893946901	4.14860063590714	9.32359907511929	1.6377957004841	5.43948351515197	2.61428580611905	3.51513210887124	6.72038655385129	4.01478375262707	3.46350475575481	3.34462968673882	3.39415740261718	6.37643799360904	5.61732787251543	3.87231658575036	1.790313304665	3.59385569850184	4.32105500024986	2.65626753479429	4.43372730440358	4.61548103816275	1.90665974593351	2.4144603058161	2.22767947354014	3.9716171237742	3.04886391441462	4.56678471708559
TCGA-67-3773	1.16986301369863	0	6.51292530552133	2.19323556036863	3.62887855706943	4.82409572855238	2.04865470184035	1.16947609315135	1.38255659116327	2.75486612874528	2.48897766660285	4.9330390823468	2.60145882061735	1.54631417920801	1.14724156435102	3.07871229519432	4.79801939951377	1.59311469648462	1.24055857448448	1.61230531253405	3.92191232640298	2.21048238097197	4.12699762759457	2.31199710453007	8.26357578451116	1.2014456712821	6.57984086991104	1.78366618090783	1.85893584268825	6.07330611733652	3.1372903826024	0.965470320060602	0.898092235559008	2.16616910955798	5.52716106426143	4.94824573636031	1.93447875890688	0.51853513898218	1.62377323811141	4.29672903430037	1.01171030962773	2.2624030886427	4.1425686458654	0.312084261514754	1.17868277566526	0.530969648783848	1.999747506274	2.98601038386821	3.82727028976529
TCGA-MP-A4TF	0.920547945205479	1	6.19459337254782	5.73962671409432	4.8299053592067	6.14416468534247	4.60487786842884	2.41110078908541	3.76500424625004	5.17377506137059	2.87937249660027	6.07553904883565	3.69970708697514	3.51703627416748	3.21054472195551	6.48400919826974	6.31390971610737	4.34875647680049	4.28863171809585	3.51696065989882	5.4140543283516	3.91332028448548	6.39988371853787	5.04442909335976	9.66834963445646	2.45725281624726	5.67297685523396	3.82925084908097	4.06118863326739	7.38224271565609	5.07247028796083	3.68616432606136	4.10517519226548	4.17678550988443	6.34879718951993	7.30975827142464	4.39544673569892	2.57053579257202	3.73827064273277	4.49821256538113	2.93903846963212	5.05989601383946	4.72346026701565	2.799729742701	3.02860451193601	3.40079748204682	4.52132090274754	3.69527005769574	6.01984644354326
TCGA-62-A46O	3.98356164383562	1	7.11039143377376	6.90749640031561	6.02072664662665	7.24792941172529	5.88909870464301	4.5725259179356	4.61155012306924	6.41498621506706	4.61378504523403	6.7019246521248	4.73675097731635	3.85546154237667	3.95191411730702	6.13213467196081	6.59725106993018	5.87601836324173	5.48908688356535	4.28798196520939	6.2053045315602	4.35928922984171	6.90550494314962	6.36086288242669	9.16083676181536	4.53334530787672	6.25352228070809	4.75103517666786	5.26049242330763	9.1810540856459	5.85523477503968	5.3262281249776	4.83801386159815	5.0694358036297	7.52476422354703	7.04475365536394	5.04994871800608	3.51540969338596	4.67262900218983	6.51840452258923	3.86336363597962	5.78120494339155	6.03806957886208	3.82444201365892	4.59015885586422	4.12794687499738	4.87222792182624	4.10069177073496	6.74516336656178
TCGA-86-8074	0.0657534246575342	0	7.24004332147926	6.19397867251659	5.10601742662603	7.15762281493538	4.89103026784092	3.29035067472048	3.63490686371726	4.97281210788383	2.65429804747291	6.16772923261153	4.19009330990886	4.62883190829318	3.32834820853482	7.4169562469906	5.71963523890685	4.16509190149813	3.82967707544355	3.96838571384769	6.10887149818905	2.71446534016249	6.4616235049601	5.49247812876681	10.2039456370471	2.05807400545816	5.12776945446701	3.14084408264573	4.54236949829787	8.54516836562581	4.79470697543663	4.59013489719807	3.74488226281406	5.27555838548964	6.82762724518876	7.00295337270741	3.91284144514327	3.31517492809996	4.57359871818432	5.35329152893614	3.49234032437183	5.1723995045878	5.51056006009002	2.86714527652205	2.49418517042633	3.15948387573535	4.02078664092199	3.52176687983603	5.44014161679081
TCGA-64-5774	7.33150684931507	0	7.38447640281179	7.08577517428575	6.25529300032106	8.06359300007832	5.43031538457302	4.31440650755482	4.20164954255226	5.95789138906661	2.882877773866	5.29530793290702	4.91501888174328	4.33858129844748	3.9902741833186	7.94222828378626	6.13564157402816	4.83157833731042	5.83678761426378	4.34190037813241	6.54632189723783	3.43811982427074	6.9917735163032	4.66642711996582	9.47245852734795	2.99600903989433	5.88642821054188	3.5854433189362	5.17400286131963	7.4452739695391	5.77663042305105	5.64829573805561	5.25739538617641	5.44830300718893	6.78788950326864	6.90419625273163	4.84232016908433	3.35377494493222	5.27374712011728	5.24214897265769	2.83153273635877	5.88842423801836	6.07150955775626	3.59584973213037	3.62289521993138	4.00823587634356	6.1239951351325	3.99462497742824	5.61359353189287
TCGA-86-7955	2.93698630136986	0	6.77855685267459	6.87816742749539	5.86393101893999	6.77574458587736	4.6144742828377	2.94491465361029	4.33810346323379	5.45240764019796	3.33184850448043	5.50989215669835	4.63298938274317	4.23910012269631	3.88323956600584	5.89962277730293	5.15759351155096	4.34912461961399	4.35036287217061	4.86124574883365	6.32250866280986	2.46089979718753	6.43806491703748	5.77475016829741	9.37436768305793	2.67971654136525	5.14113846681616	3.60193417318867	4.22105731083978	7.55216569931226	5.5899372230193	4.38236291296791	4.6054409962934	4.70843557454169	7.49557765109469	7.38305882283547	4.63812018808403	3.44855741142666	5.23755989437537	4.83135031813718	3.64539040124239	5.76702440829315	5.72153398291969	2.85393578306962	3.88052880853057	3.22249546730206	5.86228772120885	3.55972428985735	5.67740675956018
TCGA-62-8398	1.21643835616438	1	7.30319167963982	6.12474996235892	5.54568733734998	6.36642538511116	6.06549045545585	2.63830557680709	4.44897361252707	5.4231377658132	4.16924356787741	5.7281545332583	4.59146400179373	3.91226662806645	3.83347709688844	6.64217158150178	6.72792725971244	4.77894445758767	3.50589092972996	4.05127638295197	5.94947657038666	3.36015354620141	6.47330311862228	5.43704126332272	9.0717085114541	3.01923932399791	4.95894008866134	4.43191040043149	5.06443452582482	6.63894122129114	5.4336839124188	4.88357683101026	4.28887530000389	5.50581472903586	7.59218491782654	6.41190751576296	5.24918362976319	2.70701671023196	5.40197171479242	6.26274132863695	4.93940995951024	5.37264918370868	6.05823206168765	3.6014825919661	3.99018340210533	3.50196135082868	6.16851969329768	3.75304822988155	6.3017961346244
TCGA-49-AAR3	5.18630136986301	0	6.19580427446557	6.66553773823626	5.40249366837601	6.12655374334093	4.70888799262266	2.8159032768451	3.72312164595063	4.57520945027557	3.23767078458738	5.50916059019177	3.8857012534835	3.73860572712634	3.17493366971755	7.50629171087163	5.29612330953216	4.59079361558347	3.54382991650323	4.4431358423647	5.71673853784125	2.72868243181607	5.96696104376301	5.60573136581573	9.68998539581464	2.06777637204849	5.42808877812632	2.88719380272427	4.54098196979251	6.38128683386009	4.77579856774516	4.69164024153709	4.27826730937734	6.24762755355659	7.42402264216076	6.18087984634869	5.59968080246964	2.97158953553006	4.5158259700415	4.87414775459479	3.55701790027139	5.23583043396378	5.56423486756221	3.21919950418402	4.02918782254571	3.46832264394787	5.67711072755812	3.54620303500008	3.8131552463979
TCGA-38-6178	1.22739726027397	0	6.60823411947901	5.03167308593531	3.84425507736705	5.50463310331708	4.1799727661839	2.18976131606741	2.52238222746011	4.39115592934412	2.05404965212741	5.05954996600549	2.71637638391213	2.91905399425502	2.36597242759338	5.35337269768131	4.96992406793561	3.14458483174654	2.77241355474848	2.88592572226917	5.15670402222269	2.20817386875891	5.45686527486483	4.74891200477489	9.77593055148831	1.55045744792584	4.55623320048647	2.27253088058424	3.67636897114402	7.57454736035763	3.68257329734758	3.77380648432652	2.42107515023766	5.29745556848286	5.9096027159234	6.44396960008861	4.09069255759843	1.97852514167709	3.59297123276828	4.06003873439317	2.89809223555901	3.77769323613867	4.1937402087342	1.83297100529713	1.89646561618943	2.2722621249743	3.61387342743305	3.0169954359852	4.20738532094126
TCGA-91-6836	1.14246575342466	0	8.29518622964471	7.95049057698585	7.09311856209461	8.62511009170176	6.29018477036683	4.85750831070474	4.83808952173426	7.09552045101876	3.4458193845257	8.5130449667034	6.1322580820711	4.76163101060958	4.68086442237599	4.48796219558464	7.38963908236631	6.75028491735255	5.85678654628808	5.17082239919517	8.34738750679599	3.42279812498232	7.91066251586594	6.15250997644355	9.24580699746688	3.47425431583264	7.05579976043343	4.02114211148369	6.56348306635811	9.86503278293928	6.30967461130957	5.92708577642464	5.69320814891002	6.21082327531367	8.54795179153937	7.73245983650417	6.8653831467436	4.87005888514328	5.80916745675433	6.5570653976907	4.85041439976047	6.94366116802722	6.80137080153058	4.14892597206238	4.06021171007705	4.87212447369399	5.72501308246393	5.19020395754738	6.38066885016096
TCGA-67-3774	1.05479452054795	0	6.3579478117619	3.40917366687792	3.55629452052919	4.15271074211861	2.41513668115357	1.25876010748294	1.89472077214579	3.17552460108987	2.19792827991507	4.83840725098364	3.06954751023018	1.9957377597294	1.48568442828527	3.47460476964751	4.46048702296409	1.73954570977422	1.95106552525219	1.60762622084549	4.47385183792301	2.06471043508738	4.51942867851555	2.08634219585288	8.14564026660264	0.988630158685044	3.63537132404334	2.60518613406773	2.78730708000927	6.20629547882005	3.03578224561937	2.12389790949449	1.36513259345253	2.58866067403132	6.0125128059777	5.16448863528487	2.87819563491885	0.912649864897203	2.37387089671064	3.78766230781561	1.73196521366928	3.73027040477534	4.31159756763184	1.05651416636049	1.13566619696904	1.10171730169687	2.20673698361261	1.68965699399488	4.20018259569613
TCGA-78-7159	5.40821917808219	0	5.92683679284433	5.70273510555544	5.7814908616581	6.49507472152249	4.67989103312348	2.80846742917727	3.33090254070135	4.04555655056539	3.36816768304993	4.87565229831362	4.42132430117663	3.24022272674052	2.71250774145018	6.58033395129335	5.24460929837307	3.39330636035265	3.13453310650664	3.61778039791555	5.97472661415331	2.33514020631421	5.91509300030248	4.03933144237055	9.03548150254413	2.60639484820612	5.12377378213666	3.90674631889047	4.4264190812659	7.22546003711798	4.85458417862117	4.52996458433879	3.46573943621404	4.81227744016004	6.55932202040052	6.30273944060537	4.85312737440868	2.59960344760291	4.25688233940853	4.93603011249535	3.12941491446205	4.67478829414757	5.81596474004847	3.06846445096691	3.4682965740513	3.0328414011295	4.56070272819351	3.40168507172246	5.72838041040793
TCGA-44-7670	2.41643835616438	0	7.85138551141369	7.95114364455497	7.03954420450131	7.90943890827715	5.76600672745351	4.19421315631121	4.40476009864801	6.08931381917916	3.4664052502845	6.41192276465401	5.0746253134496	4.9981593901846	5.36632920911391	7.74961538346503	6.18928888361348	5.78994829906858	4.63964893307252	5.33438950083091	7.1308289635383	3.06263982828646	6.83333667426824	5.20010410730914	10.5685627731157	2.66042667498367	6.3330730360593	4.0976697841196	5.50210142263551	7.43661494287166	5.8325685357703	4.70886592673923	5.32071933155029	6.36413815775352	8.29841133919603	8.08375853161118	6.07719812768393	4.02098216056955	6.0120523751907	5.82717373148577	3.57295028458583	6.96819791311225	6.43942201051977	3.90618831311935	4.87000461742183	2.46118801391796	5.96999541880629	5.03628352798845	6.27079988945051
TCGA-55-8206	2.43287671232877	0	6.24328825182206	3.17767865165201	2.26384569364098	4.42673439291799	2.8690620068492	1.26735601178389	2.28335880404636	2.1742146430405	1.30672886705977	4.34940066508801	2.02115988271286	1.87456092286134	1.30299161561275	4.02720714283697	5.2261501235443	1.72395167234112	1.5634022205888	2.17213543960184	3.86835094015346	1.51747727843238	3.69214818460113	2.55544807366128	8.46166401858928	1.3275149202002	3.43542857625374	2.32728496283117	2.56676645462218	6.60972984951153	2.58645251588809	2.08674980399466	1.56968551215184	2.49554167626392	4.36310798411979	6.08694932016264	2.61638122412124	1.48155728070859	2.15843397922123	2.82564318227646	1.82264857984132	4.25808167814305	3.84574093261458	1.14619901335248	1.52767091626409	1.29678041742643	2.1603716533301	1.77921768931465	3.07267178856789
TCGA-91-6849	0.0958904109589041	0	4.90711660012837	2.52067367673219	1.68171911288247	2.87797977277066	1.70845212892326	0.658280044847325	1.07251745020003	1.85107937559247	1.52526709170203	3.9069002135434	1.2371353737644	1.10581215112923	0.787599626910994	2.67079502439611	3.63705374036829	0.940053962096955	1.0775164697021	1.37645709501116	3.78370808256598	0.859651563859834	3.07959998149323	1.45227913513478	7.28544106012895	0.651407655589246	2.82818473193435	1.3780121423629	1.93960272035604	6.17211143129715	2.00629802390037	1.36378784110329	0.760859636821907	2.15244304834281	4.6783592883902	5.56118253196073	1.75249170888738	0.771547572295606	1.1878944047908	1.84374270494853	1.26429621203483	2.52486606458593	2.76712507726907	0.502941568004458	0.987830176537273	0.852718007160737	1.65108614318645	1.63737839487229	3.1423807603793
TCGA-78-7152	3.32876712328767	1	5.44159635171213	5.08379628651857	3.84525920126937	4.85470883667155	3.52888382727464	1.83418532699013	2.20985882293019	3.42310750403352	2.21949381635886	4.77790886007323	3.15985519464567	2.4736570502307	2.03203029400733	4.04516335160322	4.87446747848903	2.39892492579792	2.35467782850445	2.36681177312713	4.87168596830359	1.63830557680709	5.11605695335301	2.97605196527546	8.36537190850509	1.38261192301519	3.91168199582693	2.57298665306254	3.33588337735403	6.3215132604278	4.60961314376308	3.01027856729727	1.74811769328557	3.39843246370681	6.00658527744987	5.38574163187635	3.37477520275873	1.42685513232421	3.43389418449085	3.48335146102191	1.48655992818524	3.666540739472	4.79091275631011	1.64159226857218	1.71409162198718	1.83260650939041	3.34995967231836	2.52132718507228	5.2826140151119
TCGA-50-5049	8.47671232876712	0	6.64424999176936	4.97254562026577	4.87052254425404	5.13193925102711	3.0493345318093	2.28549099736392	2.8005168555928	3.40330862993629	2.58419285810974	4.86763458119378	3.39345738836021	3.34898303734132	2.63652022074326	5.89173024658012	5.01570718597703	3.38398071055046	2.77076562947208	2.62147755649289	5.73898125342656	2.34908214639109	4.75676712406263	3.5779242445067	8.78279022313425	1.57448908189632	4.44065990975911	2.25386828044172	3.08686866801297	5.43662826729284	3.9019577730543	2.38893342874024	2.19007750241059	3.22974171998411	6.18799136961142	5.67399165425122	3.5373706230476	1.42599632135108	3.29038016683056	4.86089329263749	2.30240679455773	4.65345561452243	4.63158742860859	1.46199995141985	1.64763686348455	2.04278439808924	2.85317728929812	2.95784032670623	4.25055992709786
TCGA-05-4405	1.67123287671233	0	6.32837693403267	4.13172117115593	3.77648304061933	4.69013210438375	3.73948090304327	2.04425421487416	2.51265672283767	3.1252874067519	2.18164326122664	4.82519031664722	2.18072075072311	2.32135090142462	1.87133112481716	4.34136670680089	4.92214074851809	3.83974800356813	2.04029629739838	2.64989132655884	5.84214413958303	1.65406886272908	4.30653931790838	4.20974187578707	9.28557630280848	1.39099778395738	3.74211403157908	2.67786901185625	3.42877219279602	7.33783505725887	3.63722767150963	3.54615363482576	2.40506656021047	3.71591532920912	5.98474199637349	5.57667933837102	3.12705542572643	1.3270549688024	2.5900989584528	3.57963876340765	2.31031103372537	2.73993448903754	4.5403559063303	1.87691961715096	1.76256143004889	2.32949678255874	3.15814310351053	2.3660563841247	4.18634208068043
TCGA-MP-A4T6	4.9041095890411	1	5.91712618867569	3.55978546169799	2.98544578173044	3.85613914002127	2.41802798992652	1.07073278582443	1.66320797248065	2.39971798353103	1.66734718076561	4.58186339133601	1.80570518483851	1.86374026441626	1.2936647616236	4.70913069506828	3.56569465195581	2.10597972515296	1.46555660995833	1.84959901115145	3.72850830106456	1.73578209893329	3.60544692278624	2.17619509486341	8.411707994588	0.90619793573722	3.39644723199354	2.12720403886236	2.1266755670358	5.09780460361947	3.01383740107029	2.83187724119167	2.3301281087195	3.00063104105022	5.67511868588309	6.09986955870183	3.1145835795474	1.21816118709516	2.97449260221935	2.61100708636438	1.74282544625619	3.17146305600258	4.46202613534575	0.974235604209071	2.33064444289481	1.63682179955641	2.9696938797822	1.47269571251829	2.18017969432534
TCGA-97-7937	1.54520547945205	0	6.17823857683587	5.40430709734359	4.68016117227925	6.1175059674223	4.6314360989959	2.68741907737189	3.63381479301088	2.96106762626779	3.12325233057965	5.82492056507197	2.7152783922911	3.66448284036468	1.87487563832975	6.98480008874665	5.33303008762892	3.51610342109746	2.93704301445102	3.05964946325944	6.53936821938309	2.75730066118784	5.04383879349285	4.9007074387222	8.87002990150057	1.97412544818854	3.91830989935594	3.13241232986512	3.49897841517354	6.99437380417449	4.36660897603129	4.20044942427619	2.74758074865223	4.21890513195676	6.8132963642278	7.10657759632006	4.22956485173996	1.9160561952183	3.42485492207362	3.95790531485124	2.14773000090676	4.58560555892248	4.80089472432343	2.33024286561823	2.45853949501812	3.11118158529559	4.33806779754262	2.90737141382356	4.87927446145227
TCGA-38-4628	4.08767123287671	1	8.03061637897023	4.73988589735878	5.89350540521752	5.62089426983653	2.28344770837798	2.34360680099489	2.81389403761563	4.23610988988963	2.8608833630469	6.56237523765098	3.99581914913514	2.97192055964573	2.46537376053094	5.43649168614153	4.78400659665928	2.11746233115366	2.6659839183728	2.57666724663679	5.62298597323626	2.66511985209397	5.41374300157592	4.48169934753129	8.88356797270228	1.18631038319851	5.14766488558625	2.03411004532742	3.01847394491382	6.81983165242654	4.64682508464606	1.83991928818253	2.35270203626673	5.0453555955959	7.27123143108307	5.77023176292463	4.12476650209525	0.903115417517593	3.62017582905394	5.24656010189706	2.790042166471	4.05696495980073	5.09781724230167	0.967980125819975	2.70367659924891	1.74773111329463	3.63678700521823	3.01128093610049	4.35241249658018
TCGA-86-8359	1.21643835616438	1	6.36337786260852	4.38546555101611	4.29932526122016	4.78901450739671	3.23081784186108	1.79110557041253	2.17344728605727	3.23835887809154	1.88592572226917	3.89471107267093	3.03550074757999	2.63853727921519	1.84510862723012	5.26637053487939	4.71558042330008	3.33605482401083	2.14766488558625	2.39245481576404	4.82276583253954	1.36776244144438	4.63523780701384	3.56221799743158	8.53720170168374	1.31788288282941	4.23468524785663	2.03987534910131	2.77627246816688	7.30508132660139	3.52849630677991	2.98804839748319	2.36829342454483	3.86971351025538	6.20987441516637	6.35692376769366	3.02556040232443	1.6983963033252	3.33982150492334	3.4875506620663	1.78043609310842	4.99851596614414	4.66166410254913	1.74536642658117	2.19846272203218	1.8959617668544	3.26783539209762	2.33990699711846	3.87989197169576
TCGA-91-8499	0.0986301369863014	0	8.59813328882183	7.3150879576363	7.47681666648176	7.81117236482641	4.10859136282284	4.25648233816527	4.23046434749283	5.1209117553533	3.43273229851527	6.80051038437588	5.91445689136763	6.22751390432667	4.90557233203913	8.5537602151904	6.77005861030828	5.58769802061014	5.21635397385195	5.23469291098505	6.77959723790351	4.93200446051809	7.76239732106396	5.65952502265373	9.95246971545465	3.52580579641062	6.95723440348595	4.58252589637603	4.31497923718342	7.14224800044643	6.79066909623043	5.24254915647303	4.36249794282923	6.7519510358268	6.96603240687122	7.68748836498063	5.9386386584728	4.12270584576966	5.24003950410364	5.6120782072691	2.4610308119302	5.68745267177958	6.86938902923608	3.09166598752181	4.92326805288542	4.06818065817721	5.67368644158717	6.08615108988583	7.43810401785718
TCGA-55-7283	1.66849315068493	0	6.06340802503642	5.02506424110866	4.76926924695233	4.80206910880455	4.26745339880264	2.41413553298445	2.61100708636438	4.11559096389091	2.86862750773712	5.02505981032915	3.34447345945636	2.38039699198845	2.04124298223188	5.96762744810315	4.94680570619054	2.83335565109672	3.18608848132298	3.41261895899193	5.65633904986823	1.68324729644458	5.50463310331708	4.3704851538094	9.83481659173883	1.6396026312595	4.85970622241003	2.52120153337943	4.37772069863121	6.59385868564291	4.02749026362205	3.9695833764216	2.34843073367764	4.19971945247676	6.53830069535519	6.54862619716568	3.56108169473173	1.91846256549797	3.73390744846147	4.03760186043555	2.81280624121366	3.96508238707886	5.44678886985907	2.40354041774525	1.5457213111304	2.58368755691859	3.08720822554108	3.23252261980097	4.34983939791201
TCGA-05-4402	0.668493150684932	1	7.09550146274819	5.16384889756464	5.17486178317375	5.85149420524082	3.44097876675444	2.62196979588382	3.08630822330885	3.94212973535672	2.19159423299607	5.46439708280306	3.48308054085444	3.71008456129098	2.56895630129227	5.47038393261424	5.21711824367481	3.45830325227735	3.04553034063498	3.08574756080379	5.82617473637834	1.96657812556761	5.61141733406015	4.61703982788494	9.43052322108304	1.73205207330029	4.80949676400089	2.69972929338667	3.59543204911061	7.2069703795579	4.38770718024923	3.22616939496328	2.99222459899486	3.56115503159725	7.32613642397324	6.17622302534268	4.29802773177084	1.6552144225416	3.74069014893122	4.53572950131429	2.19295161806985	3.90753485551944	4.74065237533536	1.68243845973442	2.87597660213846	2.21645486514476	4.33838162536876	3.15340002773506	4.71896981378316
TCGA-05-4397	2.0027397260274	1	8.70047509148007	7.80355318196099	7.3054051480051	6.69605364586488	5.06323111709581	5.1902158121482	5.0768326955574	6.40704677488392	4.34943605171382	7.70490446345137	6.10772971021114	5.8552696646424	5.58291121390355	9.10323036177486	7.15029056773257	6.58055404942979	5.02104880893892	4.99336187983333	7.25514095870437	4.04439411935845	7.54174558530724	5.77205719198596	10.3272875455637	3.39662532980761	7.85483597678737	5.01196518970964	5.16657888050923	6.54507103764064	7.32735862504102	5.55611975153602	5.61900796612068	5.58507670955785	7.76385703605311	8.05377332509045	6.73047828894012	3.17638660729196	6.32534863409244	6.39385033033768	4.96063680993044	7.78088157762695	7.95819946564253	3.92245476988559	4.33561902383423	3.98167915421347	6.46075402930413	6.01961296626034	7.15041141904515
TCGA-MP-A4TK	1.59452054794521	1	6.24975629861621	5.99261663169057	5.36341991704718	6.20031994009932	4.41449413211524	2.83442806872501	3.70031763878036	4.58197784576311	2.11819358383957	4.91371281418736	3.69444564777488	3.81051508255767	2.83774145224934	6.7415101317759	4.83996462482376	4.45779782540625	3.2887867295229	3.6085727159038	5.13560463882885	2.88397265022008	5.6187261289643	5.3892191739871	9.25045570810137	2.2097652659741	5.32643308261948	2.85341685673091	3.93299657825779	6.80847515192247	4.97129982711058	4.02171956440795	3.60911666951697	5.36333580694394	7.13248533473758	6.16491496955245	4.6994516886721	2.63017245928108	4.20486063230975	5.03212288907194	3.42380672525053	4.63503460521373	5.12943552235986	2.44882168000904	3.44184198406068	3.17135096159637	4.56642551286451	3.12333511325308	4.82011767849237
TCGA-64-1679	6.81643835616438	0	7.06603320419077	6.20545116429533	4.77263524716083	6.22935527325289	5.22955331610126	2.83554011271974	3.62612369520161	4.44544200250551	2.49177615054225	4.75608390849743	3.22755626105045	3.70488302802621	2.25698043598569	6.74305577241587	5.01799315043775	3.77738815210677	3.52076166625319	4.10593783347177	5.71531683611318	2.34272540120067	5.38031386588772	5.10943996395649	9.72610982538927	2.40659108996493	5.78269424477915	2.80704573999244	4.38918130738824	6.71994046502491	4.95631226194267	4.36936876514753	3.13974779111522	3.85425502960511	6.91101321194968	6.87843353646167	4.42417636874824	2.05672224237454	4.5363451407553	4.67794791817992	2.93138049426503	4.5774046570263	4.30818610546258	2.35490346113564	2.54181216952889	2.73092248999016	4.68580562515427	3.13425380259912	5.45596827565432
TCGA-78-7536	0.668493150684932	1	7.86006331538349	7.83344294129282	6.58130454262597	8.07601173856964	6.12508278806663	4.30125839363506	4.87037458413116	5.32876467228402	2.83080292503889	5.87720927403932	4.32067240389697	5.2869513592092	4.1996409388882	8.07207577975997	6.64038666772037	5.34890162124248	5.05784446832088	5.10411017246727	6.80420977017273	2.78559239870423	6.33350960587431	5.45697366556814	9.2357222738195	3.11920675324466	6.81793529609533	4.30380996702129	5.9959321823598	7.42420240824179	6.28029752565807	5.93488679925497	4.24345582903092	5.77969046812756	6.79926089578773	8.19893117846212	5.84806202673639	4.17492568250068	4.95541045548997	6.80129319096506	3.17739163066499	6.47439061354335	6.63067775680489	4.19817194720033	4.98837566702468	4.86567141764843	5.85997203219795	4.18350239433942	6.63610689737912
TCGA-L9-A8F4	1.3041095890411	0	6.5052621536044	5.88646479265877	4.17556452015688	6.61821222160864	4.64106620696366	2.63419827370657	3.58755701742961	4.2213899152991	2.38802417581246	5.33385304336707	3.00059498899632	3.53811597078111	2.5668151540109	8.226203601098	4.66861272521412	3.39780296186249	3.47448796116795	3.80257581650264	5.18637377746594	2.70126071090397	5.80173810156646	4.85806058989965	8.96027885658483	1.92691030675289	4.9768951535174	2.79948109149046	4.13526396963408	5.92699093060361	4.47104435459307	4.2625383941566	3.50017742972342	4.70404195482129	6.08774498783608	6.90702764512765	3.67999796925444	2.31857715379608	4.38741768867495	4.77872898838862	3.1810071102183	4.16990897140836	4.96025684360989	1.86008877428951	3.25259731671574	2.86486956015195	3.64951199515137	2.69552619727517	4.86463683905151
TCGA-64-1680	3.08493150684932	0	5.86414403963524	3.69976260236308	4.70490515491139	4.01990647445214	1.70968765312004	1.51364233430068	1.93787165167975	4.18231886446015	2.22875713419426	5.45255590104902	3.5140843770902	2.12967867332579	1.65081050408724	4.39978633017059	4.802865283875	2.23535944739095	1.90804429022489	1.90531238611866	4.81571887152231	2.23170887802409	5.14547774629737	3.24322730982883	7.88990789189188	0.770955870791122	5.05357188244359	1.87593729646638	2.95315347005995	5.8725357592892	3.7196105990043	1.34084707705041	1.36675583194792	3.01941726095356	6.76348328249293	5.62562410506973	2.69207005115364	0.954345226060097	2.40081114140935	4.10733635786566	1.42862481701222	3.10951100643051	4.91545875549192	0.785173874422659	1.38476821163377	0.927896453728821	2.13277423327633	1.95765463015929	4.58077260681573
TCGA-78-7158	0.49041095890411	1	6.19228689570974	4.8255719544078	3.89666904393531	5.79310514805888	4.24522182292776	2.12157910267499	2.84807705405315	3.60847809433619	2.56727771623319	5.4891639729141	2.94046747641025	2.78083500173823	2.29519403733199	5.04328762895156	5.69675892873904	2.86672997874109	2.96103057185484	2.78943713604028	4.90210735438457	2.08939645352542	5.2189438685764	3.89142890847802	9.67519403707673	1.90981149870834	7.02096660884033	3.04696245214101	3.94493338905791	8.24739494679091	4.02571098893705	3.90020023756219	2.47035464582209	3.87394112608087	5.85448943129855	6.89759984424568	3.19643393548262	1.97474955445681	3.07364888166241	4.21706782210089	2.08596845386217	3.59048225892091	5.30786199721137	2.31045646229528	2.66124794353007	2.79250140107239	3.77171658530434	2.89208010863284	5.02711423172159
TCGA-78-8648	3.31232876712329	1	5.9863403916563	4.94815227153258	4.19076496853246	4.78506399167719	3.98836657720648	1.74411802940402	2.46362245685189	3.47408554844367	1.34670164802286	3.96128993276177	2.66124794353007	2.55488349972296	2.49694802372955	4.11216632023103	4.62494894533078	2.53179315473225	1.95479188087509	2.88561340836382	4.70611608424485	1.50913841571771	4.2307333184784	3.43633510159595	8.45415450270386	1.41559643532032	4.24095538468347	2.06922095893084	3.28504705021425	5.69315516918623	3.48367391871065	3.0428019047183	3.0144802735199	3.33183417632267	5.54749610026649	5.35273381147421	3.53119428793739	1.83301149915836	2.98201700159119	3.56573120379601	2.63338470855734	3.57565117898823	2.76922163334191	1.57351995208398	2.37339764919421	1.38189244335967	4.05011855314168	2.28575730009488	4.05807400545816
TCGA-86-7711	2.86575342465753	1	6.82016619514594	6.43055290956901	6.20286824853268	6.19376583069997	5.28340696123939	4.28401804751167	4.17377506137059	6.06898459280262	3.34318038446329	6.07686261745628	3.57950602134486	3.70848523711656	3.53256632326751	7.00785142860784	5.37848041076377	4.64434085388945	3.93331768925568	4.68160668252986	6.88141501344443	1.6828878694449	5.53770607718131	4.39704993589224	9.2582619170553	3.11847601404937	4.68617553402777	4.14303416968003	4.51963625284321	7.30590943490366	4.91962611390861	3.6000913088852	3.74016122856778	3.57872138701205	7.40157073984877	6.09856904467885	5.1800483779844	2.72944400683366	4.52966480225224	5.57356236513391	3.22871096524437	4.37521323955639	5.6259454986878	3.42122329922514	3.19959382868402	3.63004428652699	5.2090087910973	3.45088131527337	4.95699521431249
TCGA-35-3615	0.0383561643835616	0	5.54670928928295	2.5609594583376	3.27039438423679	2.97570354800777	1.4239545940149	0.857662572118855	1.18643716894786	2.13533785653182	1.59960344760291	5.27427284489619	1.92888192708934	1.65310588903159	1.08861653586671	3.10803929513847	3.98750278321603	1.50431529687706	1.36804193059477	1.40004601787553	3.96260454571766	1.20826752896869	4.73148196149966	1.56759412074444	8.83755950207879	0.618426616645931	3.63188422136618	1.36876834909033	1.87794052163707	5.63083644486655	2.75039212114534	1.30975827142464	0.530769940167681	1.85917445586644	4.13882265856478	5.88811977254182	2.09690275852206	0.733180772875301	1.90523535610952	2.654183459652	0.819095896333639	2.4571214579501	3.86311580048159	0.588132943601284	1.05297227481399	1.05526507966698	1.97962297176321	1.47840237803727	4.35169899229389
TCGA-55-7726	1.78630136986301	0	6.78900407055519	7.30885685106498	5.89075796214165	6.62565770866316	6.12025239495486	4.34533959760969	4.68974643849356	4.52954612129863	2.9655442002317	5.75362860238889	3.85331704180176	5.31558072095571	3.24832230227561	7.59049273836284	5.75579557986141	5.06722567253197	3.69169048563396	4.88609161153608	6.18541860616438	2.88498857765124	6.38916925871653	7.24525035034183	9.39604707390559	2.93924538718892	6.07594758162653	3.64800517981049	5.23164360526302	6.04994218548619	5.6038547845203	4.98123161291209	3.47740533966745	4.28575730009488	6.06635617199915	7.40635979180773	5.23816012923141	3.03782146543497	4.77184861294192	5.74554660160653	3.26474658978671	6.00931581677294	5.33449319293359	3.53423595074776	4.21218799364923	3.65770859446677	5.31139775768248	4.72228567631899	5.4204790335251
TCGA-78-7143	13.5917808219178	1	6.62005996530723	6.74882883724656	5.77160303187167	7.06785917391191	5.22086776935085	3.60225494765588	3.80764343221573	5.0575325857689	3.34481429717322	5.45456415757507	4.39350543941085	5.02821992822884	3.28696983533105	6.81372861203965	5.83806430212976	4.50940448691463	4.01212167271222	4.27382170266867	5.86154601329413	4.45730535621743	6.80878402783673	6.45712802614902	9.34369806440859	2.92292091797921	6.23818879662218	3.91002265056249	5.17041783805982	8.02609956265198	5.0207244245678	5.06274342923735	4.56406715682301	4.42234738894521	6.9256909145944	5.82847418449641	4.93411071602979	3.38685232336569	4.39792614688188	5.75532024576744	2.75702324650746	4.64053995346306	6.04595619301554	3.41636687110644	3.41930966007253	3.77249801301776	5.20094763377342	3.85796109574839	5.63512750101653
TCGA-44-6778	5.10684931506849	0	7.06835051056925	5.98843247709093	5.50335509624273	7.37639023899724	4.60124486085115	3.27590100293954	3.07792657868507	4.29887822182832	1.82260779406025	5.74945918121505	3.58525101087928	3.63067338899673	4.19107303669338	6.70887971795593	6.3400174170396	4.03973500570366	3.50455683615601	3.57914393544775	5.50780732317627	2.1647541034973	5.44552145955583	3.68168538469666	9.25062056014066	2.65404594225213	5.15976640968711	3.34881312027132	4.98539568538531	7.20908972166091	4.45491284838016	5.75848973884366	3.74139147889038	3.82251602183683	5.35133150589932	7.03584051764818	4.97723412293035	2.76043387467011	4.50114611773397	4.93332241094302	2.85825955761995	4.74557080250765	5.98182754287272	3.59949633401661	2.77163208127498	3.91444971560702	4.78432599070417	3.77008901265341	4.70383160988285
TCGA-55-8091	1.64383561643836	0	6.42358321301064	4.35201693382995	3.66820991446909	4.84597170522544	3.45019509684429	1.79809200072864	2.21747890047053	3.45193639899597	2.08814159686902	4.12343444619145	3.0012077514214	2.37740143078579	1.94968433059303	4.88848999412377	4.63924953106256	2.38435379096366	2.30088514940984	2.73428690961661	4.77804558050614	2.13730677919329	5.18093154864967	3.56310930740949	8.11172932274517	1.49098080367439	5.69541483782834	2.2687338010779	3.0759261953448	6.19289837266683	3.69676171023737	3.07544705952874	1.93126701685585	2.54532593034867	5.3498783113172	5.65021885071058	3.35110531389041	1.92056008836309	2.46506025044313	3.85187894057588	2.40105698782273	3.23514496353097	3.3211921327302	1.44652092029319	2.07320327215671	2.05550804234781	3.41766351789333	2.49950151214088	4.25317998074758
TCGA-55-8512	1.66301369863014	1	5.39727246174955	2.33836736194846	1.55463796386436	2.99911607855887	1.97991558541752	0.920140827684878	1.76196603073694	1.56081276099232	1.12227513613536	3.8589159564752	1.90723680087536	1.34981817197586	0.546956178141411	2.58837284500046	4.40287222242251	1.18650055764449	1.10561103660449	1.19817980675019	3.3970636307823	1.74596871466424	3.68502065585426	2.08810766667132	7.48311360229073	0.717561277014488	3.07819991992137	1.91575033698668	2.30170469621916	5.16156928716655	2.2191530283517	1.8535166647547	1.13770024147961	1.66702920141055	4.43772045126384	5.98763920612902	1.77357442277131	0.694033266085126	2.22774107583913	2.47014636704151	0.676718744118433	2.2509312644955	2.95592650652576	0.560127976081264	1.29313501904332	0.965913544347003	1.9728764251071	1.2742914841021	3.64519438994378
TCGA-78-7146	0.473972602739726	1	7.70723004306526	8.31636797770616	5.44380222417357	7.95217046178049	6.52681689050239	4.44751307702088	4.820214710168	5.74949404326908	3.290866699625	7.46051896804273	5.58535618252401	4.67769427535135	3.608182361932	8.67783660265158	6.80957393451483	5.81461450763909	5.47142485460099	5.76334783101289	8.42012655206187	3.69939616131858	7.54109893915175	6.48190435112625	9.96352701026363	2.47339729239044	6.16081937021302	4.38485798709042	5.92684390725726	7.39902151756372	6.27164230313919	5.07762755239675	4.88874811874672	5.82279386981644	6.8451989735395	7.10316924023834	5.87155537633673	4.5825138535449	5.88528150074267	6.72338381114141	4.1854463586484	5.74217872013884	5.78689427901756	3.26933242973416	4.93871392550964	3.74429028635666	6.37653870724426	4.50491906926812	6.2250473696669
TCGA-55-6982	2.72602739726027	1	6.43026185241364	5.67029083811421	5.04402246822413	6.70815964021277	4.2801323175055	2.82696534686072	2.92649288771846	4.30214354771993	2.58906833355109	4.48553631326433	4.07077571231746	3.19641819730603	1.70310069960416	6.58074397014666	4.67538689702824	3.54958292677138	3.1739589027268	4.04651725267669	5.63927847695342	1.78947887042393	5.45543901456305	5.58706789959791	9.2366435290178	2.10685079645022	5.11305033990349	2.49993515605866	3.7590705908069	5.95600087704145	4.35969685817102	4.47159068217798	3.4036631138636	3.35559424163287	7.20631501728756	5.90179852427179	4.24956669834036	2.61828564815392	4.0151763955552	4.55544193817557	3.38395307112596	4.65611877208406	5.09571348425126	2.8110393905255	2.96840414695816	2.83371995780633	4.57021395964247	2.9446523317932	4.38702471431614
TCGA-J2-A4AE	2.95616438356164	0	5.136839403311	3.89630091557381	3.12887075946512	4.49599569278678	3.13604369611443	1.72146015917608	2.43784027477474	3.19028298637962	2.40452169463979	3.85081942153194	2.34939358765869	2.80219321694183	1.85686620698443	4.01058293145219	5.15907612206818	2.30532853203996	2.31225855968957	1.87593729646638	4.20367101303494	4.02829508482884	4.50098683873229	3.86093301031645	7.77193706470005	1.79522666703425	5.45251966091463	3.16430358309365	3.41845983758099	5.0753529248636	3.39030999370946	2.81079268109975	2.49924636658261	2.27545409446132	5.23523305897514	4.58008516982478	3.10967815139454	1.21107451157977	2.23958134568228	4.30056305717381	1.78228274301289	3.19902838620986	4.29497356873688	1.15029970810168	1.77656726099536	1.43994222375148	3.49406993663631	2.98245517221985	4.17401484979431
TCGA-55-7227	2.60821917808219	1	5.94542744867382	4.30231173874054	3.98322165074267	5.33557257834836	3.89032994931537	2.13546920167402	2.7428469988013	3.57825040149698	2.47588903911794	4.25449578405251	3.03648575051129	3.02504651790896	2.38465771109443	5.13837625416837	4.57307150927634	3.03943673064565	2.714773035398	2.75493024804993	4.86144924066489	2.8141812431704	5.31212783803266	4.08817552626874	8.45264814455622	2.05039721363622	5.52121095763601	2.82187345276294	4.28335139510475	6.35406244769673	4.30196802313854	3.01510501387982	2.14515570841869	3.18848005226213	5.96707405440757	5.80703027914971	3.6263924089757	1.86959507697199	3.13305382374574	4.60650737298857	2.61579293087443	3.49087814632629	4.3305799112279	1.59421411127667	1.89832446011337	1.87369510116206	2.65606155157229	2.50006267358536	4.93659554081102
TCGA-62-8402	4.1041095890411	1	6.69495538922962	6.53814080907496	6.45663861343965	7.40330181208401	5.07799064768406	3.56254772419912	4.42771343236642	5.87309216273921	3.81210797745742	5.11715476192161	4.64151134850144	4.52532347720107	3.9169351766084	6.66819147325689	6.14555314984413	5.1139004892361	4.03938408746859	4.57576612729644	6.43108636189423	3.5362394435727	6.20882351126802	4.97461190716388	9.89258986853384	3.01467664964333	5.45499178554215	3.87265148918538	4.35297739815056	6.12658884613853	5.80858326601482	4.60763805586701	5.07679849834161	6.06723858195785	7.39546558707612	6.67775909942732	5.51048727046873	3.38041084587293	4.25965665231856	5.2050092657706	3.49685856972347	5.55469935174678	5.41124657561715	2.614780504999	4.4442893832371	3.08060650303951	5.63022780308663	3.96947286459633	5.08035493847817
TCGA-50-5051	1.30958904109589	1	5.80670556317249	5.07192566678659	5.00667503245595	5.21271718028181	4.55187895281468	2.60923489316847	3.09909317921911	3.29494417037847	2.49876146567185	4.77320515698557	2.75919845340828	3.57867308788111	2.74243744537627	6.18796366604196	5.64546822187231	4.08759861792362	2.56915079356325	3.3405480271492	5.34417871192786	1.83991928818253	6.79583836399002	3.61950691771513	8.05138732912149	1.76171078436334	6.40221054052014	1.92846507820214	4.44790974874208	5.96764128022616	4.36091203142225	4.53648813050128	3.28781209518454	4.64898306368977	5.95487793909049	5.52602497912114	3.66196617019953	2.10996225339882	4.0566182081188	4.91856274387477	2.40493036310851	4.43832612368258	5.66404757687772	2.50197408519129	3.00455532375177	3.16710096896308	3.75103517666786	2.90542792342128	4.72539761678548
TCGA-49-AARE	3.36712328767123	1	6.62782713578249	6.16037568743582	5.01364984263184	5.30309758905542	3.7464095162019	2.28235083854033	3.52406367577721	4.62441092958973	2.75129231864179	5.16241952775611	2.60558915131111	3.18068892949254	2.05495263894223	7.06220267985844	4.97540549278306	4.20660415567276	3.08634219585288	3.03488477906259	5.59741794712199	1.94197016648271	5.75285293686686	4.13849503579732	8.81929264565255	1.64348681256196	5.28422168542941	2.83919370809638	3.59073374452058	5.37170521555486	4.44367957998824	4.45814573562244	3.83902233731038	4.91197913362047	7.07639234442542	4.95512678126137	3.79651469494809	2.27721113639454	4.91272171047083	4.47717864390922	2.71261778935682	3.79214736292244	5.37228351288053	1.89580670088184	3.28716197297284	2.83361877072556	3.50710959378177	2.52265842063428	3.41412199919639
TCGA-73-A9RS	0.931506849315068	1	7.09687324939208	7.27056912050438	5.40466133605292	6.35068994715464	5.24354722657759	4.05327645475585	4.57606857908809	6.78804486346746	3.9435931909523	6.40663870557087	4.65921102406819	4.27034205268023	3.94188568169786	7.86755674836853	6.03691647791021	4.81074127799207	4.79139213835524	3.95102821304775	5.84645570611456	3.65580975435545	6.63809990974707	6.31210060286321	8.83231915082999	3.06533103806837	6.04790477421298	4.77943833870792	4.75371684135366	7.65470332886085	6.00498670332244	4.85248331745519	4.14895850164318	5.2411232330715	7.33965050533314	6.11644793551166	5.72903335024964	3.72308887195181	4.59977600276602	6.20231780305938	3.29682445864937	6.2563860948998	6.86453779740874	3.72988988557788	4.38988339902723	4.2165712694083	5.35438163211332	4.36246988875021	5.89559588134392
TCGA-86-6562	1.03013698630137	1	6.63298938274317	6.13663436611179	4.9881756777934	6.46102917431935	4.46444609576976	3.18486741054261	3.02279390002155	5.15947176590085	2.20960932423035	5.39330292771418	3.39550157538498	3.36168415297103	3.15672019965182	6.76644277498047	4.70582312149821	3.87294692766793	2.88647210897084	3.66852763372243	5.80876601189121	2.17973396605741	5.15087644982843	5.7440830371972	8.97024281788063	2.0795317173198	4.3006875104259	2.76296531111411	4.09628715735662	5.9920274093403	4.24946809634867	4.83694915499641	3.4746437037058	4.40584263827082	6.44367957998824	6.66905086693537	4.29303935034287	2.10205338272919	3.68387607830412	4.85222861096017	2.97934859255073	4.7188712061753	5.21975322598938	3.26919775994168	2.97026467901453	3.32067240389697	4.77482394996161	3.15456700764325	4.33098139471112
TCGA-49-AARN	3.10958904109589	1	5.92422343130936	5.21936990276098	4.21806816700803	5.13553486976119	4.03763699948189	2.1833912315084	2.0280740248276	3.95742247585845	1.79991620298901	4.82683826829126	2.72796400696365	2.60918760487043	1.91138479682222	6.35837516154337	4.53277201607126	3.4877435830197	2.48872065289528	2.41196851036013	4.57231368779123	2.22206262477749	5.17441041358138	3.60918760487043	8.89176092364309	1.71799987946851	5.62913509838032	2.19096245569146	3.44164282590472	6.3569308082785	3.67329635363874	3.78336235748509	2.85309742464605	3.33391027500152	6.03496178951117	5.87948277817947	3.8848323276805	1.84771635524252	3.07573798239408	4.14064779315484	1.98993826429229	4.22521322217517	5.10985363276794	1.78240856492737	2.18072075072311	2.42285193480072	3.32518490686688	2.52198039752184	4.35040530770598
TCGA-05-4244	0.00273972602739726	0	6.96544145959114	5.62524418391735	4.95874989444377	6.60914327068324	4.33998536051376	3.00897086143841	3.23835887809154	4.93526643257742	2.61473339812768	5.89836316057184	3.50655116720585	3.64858048589177	2.80448729381659	6.16687006852607	5.68507393513793	3.95196072878113	3.41202272561505	3.48286118725978	6.1853630995947	3.91903491969195	6.56512645636758	4.82857065577991	8.80006282930902	2.06243260406305	6.33468982990136	3.54514055830004	3.77790360133628	7.44979575225104	4.99316258065529	4.12042659491574	3.54595601721131	4.28579428269787	7.49839050215964	6.12286732873715	4.32455141336543	2.13750352374994	4.26744590772689	4.767490605538	3.21803715897946	4.52785229253995	5.63603582283444	3.20857968576089	2.89338162779392	3.43862553808838	4.0251439928131	3.38686611539981	5.00933821361842
TCGA-93-7347	1.87123287671233	0	6.60674275829432	3.94454926374237	3.88395310614122	4.80736007453069	3.72421368675736	1.78889447916044	2.05842040745773	3.14631307906953	1.72844299661384	4.23557389936858	2.77494515450472	2.43202402399078	1.96827511023871	4.44493204894218	4.71698540886204	2.60899843617667	2.20864210901517	2.54577072611014	4.81251876177161	1.79085542822883	4.49850618918868	2.943602567291	8.54349124353289	1.1662655367238	5.5070905600705	2.13917477008021	3.2862897581341	6.17764277715125	3.30224592719804	2.6085490610937	2.01553325096438	2.89822770442508	5.99580106299733	5.46159403978792	3.18070484019556	1.12736914661622	3.00317044288013	3.94453989355444	2.0768668919626	2.84498815668261	3.72600284615475	1.17893768004171	2.00367418975075	1.46445916561299	3.48146686726422	2.26411602155925	4.11569083144727
TCGA-44-A4SU	1.12054794520548	1	5.31722446320901	3.89246874476495	3.29454723389552	4.11887464494774	2.58887650812612	1.25544030486544	2.07014885867826	3.11699679547976	1.48217710601943	4.11199111995175	2.09616063142705	2.112066208391	1.18212019046686	4.89051965248577	4.52904005609508	2.98979297778251	2.08062355667633	1.83434715935138	4.05401491057585	1.75868693499576	4.24061199759965	3.0970713705439	8.83525902346034	1.13428666468905	4.38064634155685	2.22354611595282	2.36725922448867	6.64206324888703	3.02913480405302	2.52074909665017	2.46727948045998	3.356284691534	5.15606082245121	6.00221644017327	2.95061771509622	1.18434377795291	3.07978769131684	2.9251639321842	1.57710248523451	3.05599384499268	3.87115367033976	1.36401205355861	2.02630432435191	1.6526929891713	2.60696330464069	2.01199648766803	3.07416287550701
TCGA-05-4382	1.66301369863014	0	6.58607114645271	5.59478141613073	4.78130200456884	5.65287651480962	3.52398842894143	2.43237152286745	2.77057536306351	3.34549573113256	2.06201806629973	6.2277160502224	2.99149917092633	3.07107616201096	2.44495854447557	6.25364518629111	4.72695652120531	3.75619068225955	2.56691254785694	3.3315475832803	6.33779314218362	2.10805602756647	5.17321939835969	4.51381285256563	9.11704590203229	1.34050530067398	3.86561203607826	2.87538690458646	3.20368667229047	7.59279337773167	4.39094964931161	3.30062162474743	3.46066394066415	3.94304925901594	6.03589219087454	5.81058448720097	3.35724231976389	1.10245657665073	3.70511534339659	4.03995428626331	2.27976842159359	4.04393063378153	4.80679834662395	1.62316453565259	2.83404370878111	1.40255847296198	4.29597275664825	2.48589047606523	5.1980854893259
TCGA-38-4631	0.96986301369863	1	7.47389809613538	6.60273300685031	7.24328349082154	6.08066405825588	3.38799661374571	3.03446224860072	3.20687761163237	5.92026709514235	3.26005577454145	7.06056192232892	6.15255053741781	4.35117600270281	3.65582120063693	8.4129449199251	7.06460050881416	4.37921892529562	4.3714682557304	3.38281939856156	6.196744729296	3.93423340742141	6.87200500650249	5.46974599681516	10.2705094368998	2.32889389521384	5.28424019654216	3.83355805507036	3.81874832548166	6.10779246928113	5.13621599984608	2.35507266245418	3.34165847159003	5.54959524765205	7.62373593320926	6.203244232887	5.65999874571772	2.19140472885276	5.10045209490094	5.90912744244175	3.62225100014834	6.08677952091736	6.45748758941065	1.35732678586246	3.95593580304988	2.20473545541191	4.92826134686402	5.12916759672482	6.55482211967586
TCGA-78-7163	19.8575342465753	0	5.38185784395009	2.46134519877821	1.94091844779871	2.6918467894127	1.28729497635191	0.677079711166263	0.893750501720566	2.45125068235363	0.964805228212839	4.7336688789262	2.6046881337528	1.01149563883783	0.892196710465485	3.65833717743804	4.04866341963669	1.21045120946998	0.793521378130398	1.35879007970185	4.11410878275142	2.2222481446184	4.98758463851185	2.02062665058996	8.14201666260441	0.344487662635682	3.9312008175783	1.73859491916706	2.62358597239971	5.47954100736632	1.87349825101496	0.982801962945209	0.364124146720622	1.09281632719464	5.26529435985997	6.41627734596992	2.57550596803299	0.715629840536663	1.81262143957709	3.14815317886829	1.20576784014982	3.10621429609097	3.32426336979124	0.282854909322555	0.740452698468719	0.373397649194212	1.45596498891752	1.19887127951782	3.46793154602629
TCGA-55-7911	1.47123287671233	0	6.04667221513627	6.30374057130008	6.27356624141665	7.07266321464727	5.37066299846712	3.61719267505476	3.87585868190946	5.93605367643345	3.46717512261402	5.18471272069387	4.18322447120021	4.07712333916823	3.53655029553591	6.41175840700167	5.49745588954324	4.59963319996558	4.10422761478954	4.68748626540501	6.76280058380673	4.37035262784906	6.75755402221787	4.72881845684337	9.41720484412208	2.96757442373634	5.61090672024708	3.77496623251629	4.85107437691762	6.80628022931956	5.55877885516649	4.80353187173252	4.45354391754269	4.60843078122506	8.51728238692104	6.65073871442807	4.71613489744394	3.03852397688151	4.17760690175841	5.58994620879685	3.40090675332611	4.94766148182071	6.31771107152014	3.2647615999573	3.90176474196705	3.95185818155015	4.87848013113858	3.9778751986272	5.59959749705675
TCGA-MP-A4T8	0.441095890410959	1	6.29571384238854	5.51101570295838	5.49449561566805	5.89310491044143	4.73418934342316	2.25341449334857	3.04713700267126	4.19341693869573	2.35287149595341	4.75215983458842	3.85384598225164	3.21634621269102	2.87888225422909	6.59094926871997	5.40451488251779	3.6313953536956	3.25134038278862	3.31002013259907	5.71885203169108	1.97918393997197	6.0470060917535	4.55699338486249	9.06310786200479	1.78605263522481	5.21229306820403	2.628423667147	4.53252268769021	8.0866962058543	4.49857639472452	4.17885006174219	3.59020677200292	4.2890745637073	6.33275805120823	6.70038145428026	4.30858658811051	3.08052123183149	4.24806418334215	5.04107648084965	2.65603866273212	4.90569266151313	5.36172976540719	2.70487196445635	3.3865212749855	3.11933957516002	4.35798123050469	2.80811728797168	4.49577829425164
TCGA-64-1681	3.1972602739726	1	6.12486780384291	4.41105332052377	4.00886332602983	4.91644320409888	2.88750577473093	1.85083941966118	2.48142811691058	3.13354708655172	2.02101770674971	4.87236584113157	2.54250570147826	2.16928366111573	1.96772196496736	6.15884797196807	5.33350245005711	2.23710477285782	1.89316802608885	2.31371022615091	4.78289602122592	1.63398911505437	4.56005458698727	3.63847935710172	9.09154963372609	1.09565441671493	4.40388802964913	1.97059600722115	2.86352222835803	7.41066503686865	3.46074256378964	3.20520481278678	1.95501515643707	3.57131275351758	6.31593207434463	6.47846386109268	2.67906341716002	1.05297227481399	2.90625567009667	4.17508541843694	2.26807502253432	4.00337736020232	4.20182986620234	1.23223095382554	1.99396413955987	1.30731193906419	2.98715712075605	2.69917403053029	3.51328860252475
TCGA-49-AAR0	13.0547945205479	0	6.21452118110698	5.66368048795201	4.89102540568983	4.80363519111573	3.63014915599094	2.46129280572762	2.92893876078869	3.72207250852351	1.65214227213666	5.18874905384446	2.8833275557824	3.36261015369037	1.91853889251124	7.20354866924987	4.45503125250357	4.40504613146483	2.768904169108	2.60181534972849	4.76185436600513	2.11646457070017	6.19711838004716	3.21182211882069	9.27364829229736	0.968938604737639	6.20968729720921	3.63422151168511	3.38442286934283	5.2173276682748	4.55039587927739	3.51486709200234	3.073905901475	5.22705560207399	6.03201045143456	6.23738398207189	4.61502779084158	2.00338635593447	4.35292091794616	4.19123889230555	2.30380996702129	4.6035492013894	5.51481660707872	1.62002329762627	3.40536614858359	2.01117357274856	3.84091636533143	3.87812695501142	3.83323419508086
TCGA-55-8615	1.22191780821918	0	6.04317605812275	5.13986645987951	4.79985923156887	4.95075300573401	3.9817339456496	1.67256111864478	2.74148855924981	3.65372501733387	2.08841300972673	4.43233811315086	3.19143631460532	3.04315199269509	2.06571016406527	6.11397964431456	4.81813476081085	3.19186265459566	2.00392599724129	3.79464459986288	5.53716869175081	1.77264580309269	5.28464738094296	4.06088611714916	8.46793847264084	1.63389614591908	5.98347933329245	2.04638628550784	3.75619068225955	5.31669968297485	3.95092559950946	3.81883011439226	3.27432130633068	4.64878753993286	5.73417037145263	5.24044790602386	3.17431053397168	1.98626529307027	3.35455089464019	4.49609798664539	1.90892816505616	3.73312652867438	4.66261568637132	2.1598874787305	3.20037879798403	2.7365182893677	4.1600166078459	1.98812113046402	4.10017031975698
TCGA-05-4415	0.249315068493151	1	7.90120601270886	7.16782856554991	6.72265454616421	7.79034458656243	5.96647661213641	3.91806178241406	4.72199597906743	5.70277665499977	4.7495289044807	6.95818032155771	5.24175249066187	5.23080247434165	5.45604386853413	6.47244552977332	6.5568493484215	5.2569502531339	5.28869446282272	5.12155009399213	7.32049821675898	3.60820602275532	7.78393001011814	8.53632843178955	10.1396367860648	4.2031463297304	7.21978806850578	5.27425047753121	6.04869175211101	7.4765161643279	6.17345927914952	5.80176137799527	4.52983968270626	4.60474149915257	8.74403054729555	7.10871575800194	5.90305755735084	3.93462972369966	5.56586826494956	6.09700392809989	4.17203140072926	6.71222295352454	6.58420187973709	4.83217101855515	3.71075685096525	4.75344943394752	6.57487201155301	4.66327060390975	7.1897494577314
TCGA-49-6744	4.61095890410959	0	6.32527306998951	4.43110140941266	3.84572086368639	4.4458193845257	3.52779600579109	1.92147441623392	2.45016869730833	3.41836538195169	1.55620867173959	4.9858373841124	2.84557033782565	2.75024203360482	2.18833761935118	4.92600416425579	4.54241902821491	2.17498159209018	2.28439568051288	2.84442582774369	5.03759307554023	1.52616899534465	4.83112226291962	3.22292818000261	8.85666642457753	1.41245637432495	4.83937513733192	2.85235846694904	3.32623531696674	6.75912120444166	3.91991208867731	3.05252023187095	2.10043947928031	3.19981366314326	6.12351928766072	6.02838128904905	3.09793098545931	1.75634015225185	3.00214441436025	3.81099827521754	2.42282503014239	3.54716600045702	4.15110383389304	1.48248691884257	2.10188535199944	1.88123389979456	2.93442214303666	2.31478351971926	4.80662308398367
TCGA-95-7944	1.03287671232877	0	6.49143786100618	5.88048227997383	5.56211723255305	5.96738075296951	4.91364580448122	2.89493414409595	4.24983213175021	4.07971090388638	2.78659636189081	5.14298925726275	4.0656498552297	4.33365271476541	3.55835336041607	6.30259871509942	5.260394565247	4.21452118110698	3.19938966668755	3.87604538448793	5.93629636260062	2.33345235834282	6.03605709304876	5.69104555348718	9.47370859036635	2.67565788080494	5.07597324474615	3.94297421782474	3.90174543743774	4.97599695761644	5.22833386350665	4.25556115890035	4.37837289590703	4.46184283788407	7.52706798900381	6.36577476063405	4.72330188963679	2.21785109681113	4.53658759327097	4.57814773039691	3.29708867775735	5.30268826928233	4.88578909325465	3.20009625823558	3.29758762630662	3.38982834536275	5.2974335576703	3.5114300864343	5.72130703121957
TCGA-62-A46S	4.52876712328767	1	4.7769988132727	3.13022252373689	1.92322525994503	3.44375250481449	2.6631168673661	1.12763327972587	1.47575936682389	2.46490346984736	1.53903470297075	4.31587774693904	2.17657809430132	1.82130203988953	1.33473987866864	3.53271592094225	4.70722659132875	1.6724253419715	1.3461342832834	1.45727908647152	4.60980814048202	1.690014738722	4.31782501183156	2.18684914570013	7.7249694408878	0.991100029952448	3.66143038417916	2.06460697529739	2.80395026954251	4.80093095311164	2.65101723834866	2.10023761434574	1.5219552794342	2.34232717310665	4.04483997437887	5.06533103806837	2.03322916078511	1.076353860756	2.11729608565724	3.18836927232442	1.60402386581459	5.66090295362233	3.75557128441023	0.97702342158069	1.44636211187859	1.18985617924672	1.87986257243873	1.51934060765598	3.61596944403835
TCGA-MP-A4TD	0.841095890410959	1	5.30776001551166	4.51725679315075	4.41423703234832	4.59648795685669	3.35635512702973	1.33925142745084	1.90377100394699	2.6048541529589	0.851838972849344	4.54764107350783	2.11096451940552	2.49600208636544	2.04211898871996	5.30303912191175	4.3583118584518	2.74444099432039	1.67025117553814	2.36697958365104	5.10083471631088	1.6131544284313	5.18935412407931	2.71325590173097	8.43069883423102	0.916782348743758	4.79765633862631	1.65965060295498	2.9430586388904	5.60714682086564	3.34673001040362	3.3912178076029	2.99671412968568	4.16015379486832	5.70104164029467	5.57004390571083	3.35877601663334	1.30923440644266	3.54483155194588	3.46110941506525	1.97760964468542	4.18830596568345	5.23923763135797	1.76298656488058	2.7061768803796	2.01635368357783	3.74618375662992	2.44548835298335	3.54017609531966
TCGA-50-5931	1.18904109589041	1	7.95642843312336	7.22396982840425	6.80493767205191	7.84019884144316	6.05334597259572	3.61336662934146	4.60449244373	5.47669598715391	4.19630015550879	6.37897626269197	3.59798399378995	5.16164990019204	4.56750285733355	7.91887396802425	6.64811450562094	5.01869648069887	4.60001397602658	4.94916137137824	6.14218059457379	4.0813055369017	7.14465722325906	6.42979503472297	10.8226703264759	3.1698769108061	7.5289596003654	4.48893269250912	5.8281872712444	8.08537897641874	6.21024078421332	6.32141945523244	5.33125376631515	5.30072411228051	7.96260743747133	7.77165584853353	5.82088098828336	3.82116935809853	4.99141300210831	5.31167021893467	3.62626389993686	5.57015322839647	6.88686835378247	4.21829295528602	4.70315054616075	4.39267461732853	6.0669846753763	4.62256728944326	6.54740972630399
TCGA-86-7701	2.59452054794521	0	6.04286974089944	6.31735291480388	4.74141844631218	6.17819275482543	5.7750004836283	2.65409178284189	3.19948389889143	4.23021070033998	2.73274676215006	5.3362762457921	3.82783934412269	4.2300569530863	3.20121039939663	6.72050694682866	6.13996056954546	5.27759427441305	3.95474536078335	3.38898851656494	5.39479535502174	3.16491496955245	6.53062794300813	4.87765591897716	8.29567894968014	3.1097951413484	5.63017537216588	3.44351382803654	5.10211638920765	6.47617751816233	5.17892174983759	5.31747411920162	3.02139088877371	4.58903236822667	5.53826188963405	6.20656703979768	5.28592001645728	3.30834631186256	4.48053657138896	5.49988414589191	3.28064458678259	4.84334574240266	5.50181171364776	3.46189521096381	3.95308826750393	4.39683079996945	5.2975326036824	3.36230155281899	5.20148487953309
TCGA-L4-A4E6	1.19178082191781	0	5.52970227841987	2.61282427607567	2.47604463048749	3.0351487977738	2.19433924948446	0.875386904586456	1.38846509728315	1.99606328980657	0.899020909579417	3.1889547270989	1.4144603058161	1.29748491571057	1.01749437945927	3.57361689436603	4.11073071960906	1.68072942494532	1.3686007465141	1.71131868886058	3.93245808471422	1.34437403328573	3.31397137105902	2.36061711233004	8.28664323500311	1.08331550233567	4.22503579785013	1.7003953268415	2.05470958270064	5.06871809727229	2.44413695658759	1.65736561555837	1.51611603124138	2.28821088881814	4.52238850516493	5.16843745742285	2.04781754802137	1.15820774762574	1.991136320059	2.59974625334823	1.66475587983322	2.9183289835072	2.50690655458069	0.790271594413302	1.46993805818782	1.06887714085031	2.22215538768	1.26165116017515	3.09396575036945
TCGA-44-7671	2.43561643835616	0	5.75111553845821	4.32746462015768	3.3993762017567	4.48034914754448	3.11626493577721	1.3450556751793	2.37601248772974	2.97100086060977	2.37951006655307	4.59066788348154	3.01754782745561	2.23167816179851	2.19931113514902	4.09787200864513	4.39992984757526	2.49758681966327	2.10909305928	2.23001851371263	5.0023109685962	1.66884528302107	5.72727790389102	3.4521209593421	8.93344044810449	1.28806320032532	3.88485185985232	2.38810685885348	3.68713909354851	6.19839789218016	3.5041754398617	3.04594964239243	1.64731450954714	3.00142395838908	5.17190734457474	6.72066426341847	3.12041830015645	1.39703624087218	2.88629650723996	3.45953653809779	1.59440522835472	3.47199379130317	4.31386982032279	1.57734422773091	1.68683664997608	1.84687437381492	3.06813765439932	2.33362409412283	4.5875630178457
TCGA-67-6217	1.15616438356164	0	5.53182433890128	2.83041759794783	2.89250760262074	3.34566603934295	2.37737366502514	0.807602220011109	1.38438142271224	1.80388829233782	1.14313215555577	4.38749351351162	1.59105701874693	1.54730175157835	0.820321948112102	3.20725255268272	4.1237903330681	1.09761079662642	1.12479131134421	1.71373979877778	4.55308398076805	1.11736258615466	3.40382669245772	2.55360625668587	8.65697716494132	1.03562390973072	3.09900899373608	1.81938206829185	2.43229133824778	6.49664928957875	2.34919540554022	2.21079405895471	1.07354606091515	2.08396218369776	4.89252703115617	5.49291709222293	2.11373383276857	0.967168607532628	1.87014768246636	2.54193603897414	1.45570202571009	2.37870581913096	4.08104983209468	0.73768676140986	1.07238024667726	1.14789277635129	1.93092653106403	1.56627937029975	3.33214936292669
TCGA-73-4658	4.38356164383562	1	6.6020544719721	4.75500505030379	3.8668585360677	4.77105626581879	3.60292003037842	1.84305925853831	2.30894328812521	3.73449286102611	2.81887100710884	4.74072252551194	3.02412461136912	2.58142356089731	1.78148561596166	6.66070190906323	4.7083196885516	2.19010911723394	2.39220749896897	2.67165569936008	5.25635401238449	2.13178701006254	4.84628268817517	3.54088280953088	9.06358248464032	1.44360665147561	4.07217441692432	2.03562390973072	3.65661077482308	7.03354634118452	4.05018822331148	2.91358836511289	1.88811002858553	3.28732453099328	6.34815096076833	6.21200506783343	3.15346488472242	1.19679586616706	3.44887452791706	4.14720085383937	2.86026759491992	4.05223328498229	4.98140059890079	1.66802832918995	1.97592361080838	1.65457302111559	3.39861031663164	2.36502057861953	3.97245371656901
TCGA-NJ-A7XG	1.69041095890411	0	5.35832592604552	3.15636425430018	2.38059093426592	3.54429990614744	2.09656547534829	0.823993864171393	1.54606718045021	1.99465212867442	1.61244686656018	4.99061456200153	1.60554174336077	1.68171911288247	0.896078055397064	5.57454357611343	4.31875066934634	1.67106687196445	1.08311122693131	1.3171882775965	3.97662025497407	1.8073549220576	4.0883027544114	1.95564758294235	7.95214075145927	0.5245652210772	4.95164374105576	1.7788813967628	2.08086228642774	6.00467216845572	2.48202217465515	1.93952749967557	1.42969629765183	2.39665272752002	5.2288917851929	5.41796387652077	2.15587873270414	0.80512733083907	2.61842661664593	2.46913057716925	1.51020240620857	2.03365205249	3.51191074867093	0.793771058544224	1.31695666818183	1.12393100831963	2.49965457781943	1.39955393838435	3.86880527319079
TCGA-44-A479	1.33150684931507	0	5.47778092851619	5.64697480871322	4.0849401638744	5.43549191822359	4.25683706181544	2.20326381272108	3.33654047892369	3.99403657491867	3.16811247956954	3.55318845107841	2.95242676071363	2.90727526299938	2.5116198406587	6.1883336626807	5.28136071640448	3.57756176134949	2.96820136978834	3.38121414363355	5.47841208606232	2.10815641805936	5.24909638210445	3.84187250907039	8.24805991260379	2.31947342625785	5.36958862247276	3.07472805731012	4.09980014339942	5.80083520362482	4.56149111120609	3.63120907480985	2.97326226824411	3.97587776715966	4.80204842307698	5.96520940043325	3.87061131304454	2.45840825382698	3.46650966383229	4.4215464805829	2.83693401132109	5.00616335410788	4.15819966726974	2.215430102435	2.85027936723145	2.6420314697769	3.49582305545168	2.67470921481826	4.64893130997993
TCGA-69-8254	1.12054794520548	0	5.81520651080661	3.55983439730306	2.79852753131033	4.36404007766563	3.01947063776104	1.46320392042862	1.77606186497528	2.76678595374724	1.44217385323731	4.34921664064085	2.14593825784305	2.12522127055308	1.16259676598849	3.66912883937788	4.6753417281165	2.19124678971627	1.76107247078864	1.62573806190865	3.98560061398194	1.24086382278575	3.81985208474051	2.95438245257678	7.81662594409648	1.20382759794212	3.98540023967039	2.18367706148453	2.67795919015958	5.92893402473259	2.43677482780432	2.42064408484287	1.63203550398342	2.33044366822901	4.50737603937587	5.50465852480817	2.59934160035066	0.998195503153252	4.13011541789882	3.2681049735405	1.67151983744411	2.74871883411906	3.78682633842142	1.05769286716835	1.35721416329871	1.46492960112985	2.77006786326375	2.00363821366405	4.73817334558761
TCGA-55-7727	0.326027397260274	0	5.30372596124921	6.45571517500889	5.49147474002118	7.12931393150747	5.58967361530866	3.76315658374129	3.76255080007279	4.75666572969885	2.39777558598528	6.10181603362157	4.17727202173194	4.91402867517185	3.16448059003098	8.01267593308757	5.47892651793074	4.59892492720532	4.07016603637992	4.32693276955969	6.90067966803514	2.95930648975966	6.47322680088703	5.68760103772349	9.06237458674034	2.64917856095156	6.73663057951679	3.52727055687734	5.30356158798109	7.2652043297474	4.96537334659408	4.99857012187162	3.06379628348295	4.11048852987025	4.79980743741639	6.65198304131916	4.36915934606453	3.35743939963513	3.48872065289528	5.77261413506541	3.31682637154428	5.1870709306172	6.59661020133473	3.30221667665993	2.61402661041959	4.06922955333312	3.52548009202545	4.0914205758127	5.21407816575067
TCGA-80-5608	7.75890410958904	0	6.27226585803397	5.41370915766053	5.1647219281337	5.83593670283216	4.49252619697082	2.89865338092423	2.75587033726332	3.69835184910483	1.57332604797551	5.27555466093987	3.29647209121551	3.25586324970299	2.61734550603281	6.81399661759171	5.15914879947823	3.80714880804327	2.65558080965278	3.15219964725445	5.24422110472573	1.96162332828694	5.8501618286309	3.86236211901828	8.82950964438986	1.9058899801267	5.84470953000582	3.099514032963	3.99205234285408	6.3588322680849	4.56929664556164	4.05027530629268	3.22164511788964	4.61175665945959	6.81585461661864	5.62382882794056	4.35901507015665	2.14792532923645	4.06301966207355	4.4036153999464	2.58440936159704	4.83138072277592	5.72212443691394	2.47910118892083	3.56647422376316	2.73556550082144	4.83472638283014	3.28230635324986	4.72582293961902
TCGA-75-5146	6.48767123287671	0	6.54163873443614	2.88045044378091	4.21761848535105	4.35600996023811	1.52351177448721	1.60966041811521	1.93568603516218	2.59619572076274	2.1797976499561	5.48352237257356	2.69915181557028	2.31394235729235	1.89549651892662	4.35997088833675	5.20607662990387	2.13615856755534	2.17386298842029	2.37072227514817	4.40390847480011	1.64154602908752	4.00550778160147	2.71672756481534	8.37910366564813	0.964953052900799	3.8163539462071	1.94347129300359	2.90973470855312	5.13431952603045	3.02265188500572	1.49722912878761	1.60724744888548	2.8307623691386	5.5097306739217	5.62743757999665	2.79923239741704	0.720978845144352	1.82846910688173	3.93665678224331	1.45853949501812	2.76856546357528	3.99596383007577	1.12512206056982	1.72150390703571	1.11948898519966	2.79285535236249	1.85231851250504	3.71776962980633
TCGA-NJ-A4YG	6.19452054794521	0	5.27725949923125	3.84942887198728	3.50992381786848	4.04709336701854	2.89563223173806	1.25053718904983	1.63830557680709	2.58298946895292	1.80706635419168	4.83339613416323	2.05623668498427	1.9529299061698	1.56027474307041	4.3031158595519	4.21279498547645	2.50177032189998	1.86393845042397	1.92379572814404	4.54020709881696	1.83543905322413	5.09737482253254	2.31220046263768	8.95677863262445	0.980171573689218	4.72678218200218	1.79788455899235	2.4159749464181	6.24085046952347	2.88510575402488	2.7331807728753	2.13043671156134	2.72353671883831	5.46001513633662	5.50318651827224	2.87954894308078	1.19962523565773	2.93479954021123	2.79312596241474	2.10188535199944	3.03778633088134	4.30875402971245	1.60131618429899	1.71580553255915	1.53421104513391	2.90602471879496	1.59325814593613	3.86274892579353
TCGA-05-5715	0.16986301369863	0	6.98339724473242	5.02730889576497	4.62498987309847	6.00891709473605	3.27084286258607	2.4533595391539	2.56949109195872	3.87111423304708	2.87505263561547	5.49109307678542	3.49501714129304	2.29416489551719	1.90981149870834	4.7919963496334	4.89116153972674	3.05215501683373	2.20642442781589	2.6478210334013	5.30316336175993	1.67056844561957	4.56500608595227	4.1140421320984	9.08845329322096	1.77437593175483	3.69035004385623	2.78941626839572	3.08596845386217	7.17467506111026	4.54221470634636	3.46528232712602	2.6859849867559	3.81426329139978	6.36790393959378	5.54091069904335	3.82828630085047	1.42336302800099	3.62821366956666	3.57166467623579	2.71815335883075	3.86153856947618	5.67975594457477	2.03411004532742	2.08885394674673	2.35176965202408	3.92159818693053	2.88082263843693	3.78322614000566
TCGA-55-6979	0.649315068493151	1	6.37196826506618	5.97387297558028	5.93355611515383	6.50006904916584	4.50159200540916	3.36120689023873	3.67615455223729	4.06401193747923	3.25291516263213	4.7951071545427	3.49325023080006	3.90486940738916	3.36520259830689	6.85768496353387	4.94384633071	4.22328352551322	3.63631139847527	4.13206679190011	6.18022545327223	3.01938167531808	5.67614608767924	5.90674631889047	9.33428334278985	1.8750329703227	5.55796448928655	2.8630860573606	4.1568415245884	6.60537283987589	5.26616061253748	3.75351896464138	3.86650250309653	4.7610245858836	7.62677421773256	6.04619636199244	4.89446371402622	2.77780894079327	3.80178982645383	5.22347661137001	3.07982181775187	4.78270734800262	4.55543580266378	2.29257563521351	2.81452991592386	2.98165175771504	3.81783811098628	4.04878546325457	4.57552412020172
TCGA-71-6725	0.701369863013699	0	6.44910736595682	4.73810307134609	3.96278960626858	4.70385928860066	2.94875034182445	1.70668525684805	3.1586924861838	2.93536545093014	2.37559554392619	4.63398330465893	2.31301360854159	2.4181359639595	2.87817601242178	5.90142446178758	4.2644313401238	2.1385196100858	2.09723996286187	2.88516433864297	5.37346725415401	2.16982881856679	4.819801003413	4.43037895143247	10.1161878557882	1.86163781722434	3.77242411230254	2.51495543636791	2.97046716640473	7.29397276899746	4.17051798752033	3.4541758931858	2.4388783285365	3.36006924544522	7.32297727393699	6.98564614971725	4.09589067235141	1.51606559000435	3.15249172363308	4.41790650947935	2.35518545230968	4.57328968805361	4.81872787752949	1.68531226573983	1.98261945190206	1.90662126739614	3.30793847875558	2.11523304836736	4.91438274012023
TCGA-99-8032	0.120547945205479	0	5.60062954971032	4.903525193946	4.73550593063928	5.70109987750024	4.42170131266441	1.88955141870402	3.02382309102213	3.44099205093335	2.25507768200545	4.72735415368084	2.82442164624744	2.79848605787156	2.29207494997754	5.99647687832112	5.33304082485638	3.32679618168564	2.87249389725318	3.1586763308556	5.10076744956886	2.23658445811318	5.62240915346351	3.13515723743413	8.30486373252263	1.8479568311361	5.59734345076078	2.69835184910483	3.60193417318867	5.44603120485784	4.06828386201448	4.02904643556851	3.22638521727039	4.66809642634801	5.30642630560287	5.64943439234768	3.83856861047501	1.83252549779251	3.20473545541191	4.4033222655442	2.00223444606469	4.77291495326233	4.87101070502432	2.63440740203982	2.81216960256152	2.59045830562491	3.97326226824411	2.91389468198778	4.77470800565223
TCGA-44-6145	1.63013698630137	0	6.41565896409012	5.57746810506241	4.50691289998828	6.20896198580777	4.76849665429628	2.77203343133836	3.26268871873483	4.33121793088395	2.2731876280484	5.2541064615394	3.03671431575763	2.96678113100393	2.67459623682805	5.90108651551595	5.60591207652284	3.6556494968785	2.86328433325229	3.48132477754547	5.09868483375459	2.25389852784019	4.91713096365336	4.5832121716325	8.73013961262127	2.32230314684335	4.53164346133736	3.24141310702649	4.19916976760631	6.64822094647653	4.73633427697511	3.91354049722563	3.04083984056175	3.27052894238072	7.09548669392052	6.36882246659693	4.25762921461143	2.01013531488519	3.66124794353007	4.89667388710348	3.00875578260519	4.42041502895372	4.77904429825679	2.73811928878258	2.45146170680553	3.02174621050222	4.55653364379536	2.90244023780798	5.70043971814109
TCGA-78-7150	1.82465753424658	1	7.11408691334531	6.80349829133976	6.02721377911626	7.0359207752685	5.8785022017761	3.45008949580185	4.7154925662553	6.08150367695921	4.14746138126517	6.09710509058366	4.25064329687475	5.64704966492027	3.80526149614748	6.52042539164947	6.31736015117315	5.52269607924345	5.18461355180982	4.04623784167575	6.51771504979176	3.15378912593133	6.58514883679666	6.59124107309491	9.67543206452585	3.40652306494448	5.26508428085715	4.3128394015691	5.29816340388014	8.18193192161225	5.51705832758267	5.25532699501242	4.06323543218174	4.3471341137561	8.1958967731467	7.01911697960919	5.38683853119972	3.1097450039584	5.07307470537115	5.98562110524069	3.99647913804195	6.61681787672343	5.96624356564945	3.7083196885516	4.667858072231	4.36827246839006	6.46000858126882	5.24109653122507	6.70419830980472
TCGA-55-A491	1.71506849315068	0	6.65708831466816	4.4670511878666	3.86193551950989	4.50653847318033	3.24475008790256	1.88424623952767	1.61027484376723	4.47402712436279	1.76319908532596	4.53625187893729	2.32466661469429	2.60188664497898	2.68360663392043	5.54959832785578	4.90595253893048	3.24587590979529	2.3965157337547	2.78087698570473	5.28922583814017	2.41581273953616	3.91609442293836	3.20812703637375	9.75856818750093	1.03745250993961	5.76894650170897	2.26717620309158	3.21218021004443	5.06330878666788	3.49976936642191	1.88974609074697	2.81637442783349	4.15459941028095	7.23102336669872	5.80345179412091	4.154648012873	0.877979772770665	1.97735320138702	4.24798066438705	2.48725479982342	3.0544491198505	5.24776804886323	0.975850260271166	1.96462042605023	1.34738219131511	2.87958815047933	3.54562247609296	3.61420333981122
TCGA-95-7947	1.30684931506849	0	7.41077441117777	6.70384821717726	5.46828028012672	6.6627039752027	5.59410659679327	4.20174362726867	4.31535609972858	4.38057708211069	3.10257415365535	5.70243314364679	3.64596675076063	5.92579771189305	3.35422645734993	7.15959790502507	5.40247661405378	4.85067942686489	4.35881117404759	4.50350775363456	6.03307935690886	2.56907786203424	5.37686684600455	5.61507783162923	9.01935303936466	3.8833275557824	5.8059708168279	4.54172545458873	5.32262763235807	7.25694553700627	5.25816838411673	5.70244699649367	4.53656894452397	4.08664791275519	7.07213045989061	7.2770948729423	5.6493567853695	2.75510121893164	5.24941120751862	7.70469493579905	2.75383983211863	5.67169532334229	6.38121241286923	3.86145916636151	3.61897861065233	3.7181972070783	5.54499842359727	4.41130420808976	6.00790859787498
TCGA-86-8281	0.00273972602739726	0	5.62206353672892	3.13869980874558	2.41242927509902	3.81598522720104	2.34650309574363	1.11176583118223	1.78534129870518	2.03790929807576	1.43861223210089	5.05371957360449	1.87821525714904	1.63672901278975	1.57956636016021	3.19570980160581	4.90068329032899	1.80966138944077	1.07491640205246	1.59387959545721	4.91429662421111	1.1751732656638	4.5528996029403	2.64851146127395	8.16860593564275	1.11416709954703	2.99628026905813	1.96528560307881	2.25438239998924	6.53579480886197	2.70261322028177	2.75090658849175	1.30287467036558	2.14499262384746	4.29964030413011	6.3918965753486	2.10825680156701	1.04075218615949	2.14303416968003	2.64443315240625	1.48197052716947	3.41302534051652	4.74227574754027	0.939000845069513	1.32267810132385	1.45559682700501	2.34823241923927	3.16637802693874	4.59442314428283
TCGA-91-8497	1.18904109589041	1	5.5763195659296	2.67484477672906	2.05053652370208	2.92550578054671	2.35518545230968	0.963252153816607	1.23915359984437	1.8083438596315	0.791105570412529	4.05644480101967	1.98243691776705	1.37072227514817	0.747344429689174	3.30821523522222	4.6724140266719	1.42540559211095	1.2976609865414	1.38890588403907	3.63733202013014	1.35462141483245	3.52574316666231	1.60596835884146	7.90884052231043	0.938473998138431	3.28441048763618	1.73005297752358	2.11952218532947	5.1506733980536	2.24409549029655	1.63589366323973	1.19522159325284	2.30815697511476	4.12828515135768	5.05659653337122	1.97662025497407	0.7982579326445	1.95453134903855	2.31704352606971	1.06122320249932	2.39160276825802	2.78730708000927	0.656725170021248	1.49339115088994	0.845670690144494	1.9672424007881	1.5399280433528	2.55608602174921
TCGA-49-4490	1.05479452054795	1	5.24743767329424	3.99342075841288	3.86633434586894	4.46757946722501	2.68232608542929	1.39352603222836	2.02140865693871	3.35803047776732	1.9971839981753	4.30359081126421	2.07100749331151	1.8080142890896	0.976803526489566	5.12266443696891	3.84190269276414	2.30728279106001	1.42733798892744	2.70035093417596	4.69076906571436	1.31799861786143	3.92906189279043	3.59687552565792	9.34726679625697	0.752577341476268	4.95010909541631	1.65608444004934	3.04120793090616	6.40577287640071	2.94746044355039	2.53116932975868	2.27622864785944	2.93160742230968	6.20411332159476	5.35177318491974	2.57966289701601	1.07560108482403	2.98743001905397	3.1123832053887	2.1835500329308	2.50451870106349	3.83208998249876	0.81048423497776	1.86294724802092	0.999422806537254	2.39423973490979	2.19591448498358	3.47313748777226
TCGA-91-7771	1.34794520547945	0	5.4216777523326	4.69449022251951	2.85937327003899	4.5519343077841	3.82065892976609	1.7663831410013	2.50530662152682	3.21842471144296	2.78506922437866	4.14168618858749	2.88914252189038	2.35287149595341	1.70615477299067	5.6361141496868	5.1195678342605	2.25649743456555	2.07570375921938	2.30847737659496	4.57213781630314	1.92539184009246	4.8688595860441	2.81114217366931	8.22149818857823	1.8451487818439	3.91851981113649	2.47524056106424	3.50949316641015	5.88764711483953	3.85179900401553	2.85881652129807	1.78743246451687	2.98515428770055	4.45845418960194	6.34750975745118	2.91046405005566	1.76735817845787	2.44522347305001	3.93094544904963	1.70411944259479	4.78148561596166	3.85362644560632	1.95568477586932	2.13070028369953	2.12684073527769	3.48400919826974	2.45546531783554	4.50867584184003
TCGA-62-A46V	6.02465753424658	0	5.95014643139903	5.11419209173783	4.26880864324537	5.13469327111636	3.81897323382956	1.85127930838578	2.81229284487327	4.22827228651471	3.3934848462994	4.7828802993997	3.01663894211379	3.43726769483231	2.7952474508048	5.60052845901528	5.98770968624664	3.27838626632913	3.67741803576877	2.8086321721094	4.60721785313765	2.89656249012204	6.21917045696427	3.79865194447364	9.51410213490805	2.01995094018167	5.15922147322727	2.88066593660077	4.0476605275854	7.64224740949223	4.40663190343767	3.39866503619777	2.56044595235571	3.98863015868504	6.91533804262555	6.78847691185192	3.85782179240827	1.58650055528142	2.56203478332638	5.18641735940897	3.57769468241557	4.30607992242581	5.80550399408513	2.09710509058366	2.32958288875942	2.92107446909026	3.00690836934218	2.86692775449893	4.94879238431414
TCGA-44-7659	1.89315068493151	0	5.7751769956963	2.82301559999362	2.12495669543538	4.00260351732322	2.17810907609433	0.952184442896413	1.3717818706954	2.16494714061113	1.32958288875942	4.89544804697134	1.68791171696721	1.32250505751888	0.86544377502178	3.75837780471165	5.09887428674445	1.69055118953664	1.26603689399532	1.03111284085025	4.08976930863351	1.82984955984469	3.76506791656438	2.05022305713474	7.95495992221016	0.80066180324495	4.26434876335117	2.22854166645287	2.76570446520805	7.42088741688416	2.18447073664009	1.95173697996983	0.91861521548657	1.93967793711479	4.52116383573746	6.1310461490709	2.06053166042833	0.919683313397464	1.75894271687236	2.98198048136436	1.0848806535913	3.44936327931473	3.63284983011771	0.817623257511431	1.14385051536735	0.824890023979398	2.37834514883684	1.35128909759887	4.24621804640558
TCGA-62-8394	0.380821917808219	1	7.22153782230051	6.88686347758468	6.42925608238887	7.40490652729368	4.70799957411668	3.81869720505783	3.71539921228249	5.41346545802983	3.25556115890035	6.88423280554974	4.06129233847829	4.54457811733884	4.01606836862765	7.37422312174639	6.02165960889639	4.82445728902883	4.15438067835213	4.61261789247983	6.41584146500036	3.68234856099057	6.54003812167681	5.45041617399539	10.186572361788	2.73669145606449	6.05220502197401	3.56958830533033	4.83252549779251	7.97558146744778	5.65252951699162	4.68378626910085	5.41867571294289	5.90740025782128	7.88828784542972	6.6062186404546	5.78899363363816	3.06503800881684	4.55512899380031	5.17496561814284	3.36658799539426	5.31092536958449	5.76601733199643	2.96415831705106	3.91926379780574	3.52454014795281	5.54929643662886	4.41677895291976	5.83918110799663
TCGA-44-7660	1.62191780821918	0	7.12617271979784	6.42706304872885	6.49111713417251	6.31566041685634	4.3684959850155	3.20618996652279	3.90949471297073	4.0405154926683	3.68033561027158	5.41808535213772	3.77578803485639	4.43676150473669	4.3533232911629	7.0038652976702	5.99717270505459	4.61272993295237	3.2766157686736	4.91609920133214	5.94521907449105	2.89134141143212	5.76410194812467	5.83113239947262	9.73435770872984	2.66471037684349	5.87599134148941	3.41279507170719	4.56487808613867	7.25221032046674	5.85375368114139	5.22139764937424	4.38702471431614	4.9493901893606	7.99884594606235	7.03821337728923	4.95773819656329	2.6799416880683	4.13523112979817	6.47228305020948	2.16456104055105	4.90462860101901	5.62885814841542	3.08841300972673	3.77583016595007	3.90199637617267	5.04852828787313	3.35874789008506	5.85388838889002
TCGA-95-7567	1.55616438356164	0	6.2726503114534	5.55017421038462	5.1586763308556	6.48792683403322	4.96558113889853	3.35672133618411	3.6186967677606	3.91067510643142	2.39517250599578	5.49834342685103	3.53941940344972	3.26301937768218	2.36448838936016	7.80484799476032	5.45033038688453	4.25146915528085	3.14323013477689	3.81361703524245	6.63072289004817	1.99146288994603	6.077358375735	4.42515042968968	9.1551443237311	1.81840067087351	5.23513730280334	2.55227869099044	4.52513551696687	6.78972403554913	4.93691114190784	4.87207521007138	3.6380274847882	4.8082305782494	7.18923352575302	7.19540764374124	4.38447812966481	2.55839009872547	3.54504168346746	5.17960260913747	2.51098722949467	5.46241229306308	5.96118573085791	3.06327858233117	3.64439854115443	3.64783254324051	5.26523434040918	3.07804617184845	6.54321127571534
TCGA-38-4629	2.36712328767123	1	7.90623401998263	6.16051082345924	7.01332825714001	6.34983232263466	3.69307430164611	3.169331771531	3.70836383669307	4.17653820327024	3.12167855658825	6.21450369623745	5.26095903968546	3.38124183558029	3.62876193230049	8.63018265435215	4.72475939733651	3.20042588256297	4.17014940321788	4.32407611062367	6.51218263138609	2.96770352313862	6.63392519941743	5.60497569062182	9.77846732741497	1.87030553088041	5.4801099852146	2.76960249823325	4.08403023856078	6.12554365588965	5.23999369480836	3.0845065327351	3.11388382445565	5.16115809065618	8.43904544526744	7.19572554751206	5.16729770713168	1.95136398815284	4.98727083465364	5.85763769236124	3.85831924258556	5.5731896935431	5.6751949193859	2.09217360338887	3.11263341698525	2.21803715897946	4.65077604549666	3.50077656352031	4.46800977409283
TCGA-05-4422	1	0	6.0671245446992	3.96664272130501	4.85218365808682	4.81734185337627	3.90432031020248	2.39640612937555	2.43794677620809	2.92015988763191	2.21116798367419	5.86260264568158	3.46956042171122	2.80953792212202	1.89367285188923	4.85760285997974	5.21424139776223	3.01560461145512	2.61689872381536	2.66416422899348	4.43235815907366	2.08345166987148	5.37092449490874	3.07346037136096	8.02454242326346	1.6779817338547	4.65218817325313	2.67955891776437	3.81093660005849	5.30071679198387	4.22700167458904	2.71523445524002	2.51005045560114	4.044551495688	6.37845266576133	4.92123636581462	3.72910678749281	1.41678570737881	3.58498654543813	4.66356095046855	2.31208426151475	6.06459835331331	3.80470411235141	1.33542608663634	2.48336436071335	2.02094661351356	4.16033938007825	2.43935717847426	3.86558234437659
TCGA-55-1596	5.65753424657534	0	7.53958690224527	6.42160538605051	6.54186791209539	8.47162156952276	5.27568873867408	3.66943501765806	4.84771635524252	5.46448203755375	5.51243549954777	6.54805894675525	4.45924143266483	3.88897698308389	3.98915717721655	7.48797425046089	6.61355817280361	3.70002904649264	4.75047251876251	3.68489726469509	6.35479417473662	2.6494545119939	6.62797300975452	5.38955304552299	9.62529186220561	2.81442737386125	5.35273028093016	4.55056210859844	5.20597891877535	5.51040814714949	5.82699330264389	3.72688569844489	5.8676642306894	6.12355446436769	8.00054147256758	7.14631613427722	4.95144791971979	2.48733198712778	5.08828155050011	6.33923182703233	4.20474327928623	5.78752910763795	7.08396750059954	2.51596470223921	4.57165860932996	2.74949136160252	6.09660974826062	4.90407459378381	6.90165253077745
TCGA-49-4488	2.38082191780822	1	6.48340789632044	5.42177199135137	5.64117895060061	4.88107724262462	3.30013837114483	2.77340562728254	3.03054796416297	4.3391231289693	2.37417703298984	6.18105284292941	4.02123985053526	3.03197737987346	2.46388398047101	7.88204322814667	5.48168320427869	4.03670552545617	3.190804468127	3.18721348863322	5.72826067270907	2.86098265587755	6.51863427365154	5.4101104069403	8.97371429688874	1.57975942741254	6.00346731499976	1.81467346256818	4.13472201672835	7.63263829493229	4.73398876996866	2.76684954547994	2.22360789499323	4.39065392982055	6.39191890911305	6.23878303888544	3.77014188477116	2.1096280099386	3.40219007129255	5.54524251587431	3.63869944876237	4.56798952882565	6.57896134934427	1.73417850232769	2.72316534345759	2.7080326926971	3.52810868216582	3.40475328765161	5.02540979999214
TCGA-MP-A4TI	1.17534246575342	1	7.74884023953001	6.78005939062256	6.05271584475952	6.36760869932939	5.56694906885418	3.38625914113335	3.82493074529249	4.79661851807621	2.81457093070825	5.76233286830056	4.23626299347047	4.46812710823984	3.20592419765259	8.00537528384888	6.24503162575021	5.2908409027629	4.42774024601659	4.44009509421313	6.30898877923479	3.50992381786848	6.95134067296211	5.70876662608709	9.53999723088554	2.53883610774147	6.53334842297072	3.02959423293881	4.99086865906147	6.51481502939639	5.19066226452512	4.77111966960527	4.72331281277285	5.6241827971312	7.34884586626341	6.39678114736173	5.70155737376215	3.37401005761793	4.942021793638	5.67571715172178	3.52054796810658	5.07998817256357	5.99561114485997	3.29782236592838	4.55597562784206	3.74578590378817	5.44835587409972	3.93839871858294	4.69332525508033
TCGA-55-8616	0.131506849315068	0	6.00209714546619	4.73857870707632	4.37456656705273	5.40707397540129	3.17922439364092	2.23109442922292	2.39256472073227	2.47835060080035	1.55772866597564	5.03225515742735	1.9316452401804	2.34022042516393	2.06567570218222	5.91249418721249	4.50238152545689	2.46241883721843	1.77357442277131	2.87678213251362	5.36938970538399	1.28782686728508	4.02285602719533	4.44160963020564	8.94322013903893	1.24098590402474	3.58125482322536	2.14394844581558	3.24443043780594	6.57113524268182	3.73615024110917	3.13688040725426	2.73612858828731	3.99089134412281	6.32867851723338	6.23806838975275	3.43472162452367	1.28172791961464	3.00556167551079	3.89784061676875	1.89382814737279	3.55016189444743	4.74442484779157	1.80368168242427	2.14460114564388	2.08086228642774	3.29169195575376	1.77395414042891	3.40627814830958
TCGA-55-A48X	1.88767123287671	0	5.80418007843564	4.96626894877681	4.09334889443138	5.39985125647923	3.38456101617924	2.266096880068	2.09855430722073	3.75283420875032	1.52676995135482	4.43632177446687	2.784545860262	3.14512309297923	2.69679508779914	5.10407242111895	4.56790437316478	3.16378853030343	2.49264796258695	2.70862869717498	4.75343873662025	2.54828864838524	5.10197777132265	4.06886854434838	9.55640910537324	1.55272134863877	4.48001301621754	2.46907846609679	3.20374930761293	6.7808245055557	3.53307738462715	3.54939810093349	2.97090885845167	3.51366759753763	6.25013163366693	6.28550024481034	3.84713503962798	1.93813520920084	3.23644669632288	3.77847143419983	2.42739162968672	3.66099704996081	4.35648894499841	2.06739778871319	2.22789507007964	2.31600088612165	3.31453702291527	2.65361038398849	4.4828998991412
TCGA-78-7153	9.95890410958904	0	5.2223911332153	4.48687523549849	4.49396749887319	4.69088078432542	3.27414236371158	1.587893002303	1.97324389710117	2.07440267664701	2.45706891128218	4.47158417949481	3.13018956894131	2.60869098413692	2.42215225056646	5.47226355143208	4.79252742986059	2.20742436810389	2.20094371153594	2.61715740406822	4.43180345243573	1.85443457474128	5.65475630776546	2.48292570648508	7.96850782881646	1.04495360166355	4.82639594759272	1.81430431376471	3.0535284409893	3.93101166004574	3.44143036023063	3.53756942009783	1.80549883497892	3.67308147754704	5.75392271128583	5.73027040477534	3.55588976007382	1.71246371993699	2.5813753521477	3.63862994975998	2.09349256937487	4.70477238850954	5.18887167027571	1.62452205797686	1.87495430647094	1.94646886838194	3.52466550921744	2.11673070763285	3.77571430248177
TCGA-69-7765	0.452054794520548	0	5.73099311486391	4.97307854628669	4.29870229949894	5.40498143852851	4.19147579582359	2.41756901011157	2.5036285959482	3.56346323668308	1.58019373428679	4.95278084432735	3.31762244505618	2.42416964880264	1.93741972673895	6.41545615822068	4.56805643331895	3.25862444713515	2.87854879423542	2.97621697566952	4.9045756182231	1.36966190080296	4.19648901774871	4.87649238984467	8.35676138467132	1.7798480266421	3.78619904333318	2.23330522124742	3.72246602447109	6.94508677638492	3.92018847708033	4.39807669206744	1.96132698051393	2.89811158903299	5.29714004807615	6.03192446379876	3.23826715125065	2.11752882398867	3.16551001804135	3.95720886090243	2.72953101838587	3.86506759109731	4.72417002099241	2.62250872258291	1.81352468929781	3.09769506373552	3.53882369463189	2.22888024417116	4.39292185406675
TCGA-55-6543	1.19178082191781	0	6.27725949923125	3.11576572757806	2.2722621249743	3.70535868128634	2.46383167953965	0.927744782677284	1.57598994772182	2.66630212817309	1.49605323397472	3.94931080764125	2.1266755670358	1.41126352658338	1.27911466371099	3.4943003950129	4.51343389571424	1.25247621413522	1.36753881113339	1.30766166918773	4.62949068248061	2.16137176621534	4.76929040805257	4.3479419810477	8.59598284318125	0.914334898583108	3.46916965923839	2.24144361668657	2.30850650047414	5.24231287087983	2.43648169189106	1.75522943379768	1.19396093689782	1.95155049611542	5.01360518226658	6.63007050460764	2.84927873253078	0.766043843012695	1.97848853294951	3.44911231954942	1.48357074009156	2.70765730426016	2.90723680087536	0.648281355360752	1.04586229790869	1.10855791018835	2.35515725567247	1.2313095160725	4.21437352443645
TCGA-05-4250	0.331506849315069	1	7.47414640434546	7.09981066108417	6.85256321610928	7.12370757651207	4.95623790747746	4.1629672846738	4.48708111328795	5.87769763149891	3.80003013908041	6.44827657300704	5.2813421683082	3.76910523790058	3.62155960805541	9.19480166097857	6.07724299893246	5.18297032318325	4.83275333131789	5.29957070754712	6.90832656454581	4.05229415727347	7.29290411549264	6.47307252930668	9.88206952523091	2.70303423484954	5.87101317006358	3.61178616224466	5.11925241215734	6.03198399424633	5.95337234280523	3.99175311224451	4.20532212827534	5.93566482223018	8.98032782991721	6.96706598251224	5.62898642658772	2.70458428185619	5.4272608768417	6.07637310271903	4.51996327906562	6.87634381277186	6.29800756320585	3.27390373902216	3.4890162147102	3.19269917799206	4.84392356305188	4.62702310555406	6.24351676137205
TCGA-78-7540	3.27945205479452	1	5.39097715502013	3.57274417923201	2.82315830484111	3.40716237354112	2.20367101303494	1.19389787515414	2.32636476664075	3.05112844145272	2.33245015864527	4.24411071687049	2.19052004690513	2.01899017538475	1.8890061971947	4.41069386501067	4.51099355697962	2.01806438936036	1.24129106193372	1.60838346656225	3.77558789535762	1.33044366822901	4.04932581806737	3.20690886044196	8.08993769739154	1.21865719295879	3.77205455193333	2.54725238901216	1.95121476442072	5.25902008749877	4.08842997133508	1.99707558056718	1.45585980938618	2.00259451670845	5.18861455932297	5.24229381390366	2.55807166895887	0.596744360181071	2.88097932325438	2.72156952633789	1.47035464582209	3.35345033307765	3.09039616590297	0.655626601499946	1.39204259754869	1.18453421179424	2.43146250277863	2.05366744903883	5.60911371380155
TCGA-05-4384	1.16712328767123	0	5.72413454158522	3.40785577103811	2.65299120647914	3.52953362799871	2.5378178778949	1.3480057407816	1.82855034657209	2.63793477553514	1.3174198498347	4.2334739619951	2.0149265442381	1.79443666180442	1.53156860881496	3.61559285651096	4.90936509875401	2.05568156207197	1.35687624284724	1.93738205993632	4.16083146874119	1.35196748085944	4.00505858737885	2.75719396954664	7.99464816914951	0.980902718566456	3.57098502414417	2.30771994930007	2.49487637994551	5.93706891656992	2.74349342548157	2.20704947170968	1.52772095337641	2.44720888815581	4.71174818201924	6.16530097491686	2.35185443913238	1.10359834788396	2.09484410354172	2.74835388562939	1.3875279780291	3.21964869339102	3.53882369463189	0.961475162009636	1.72913942506768	1.37939916252558	2.63110428236588	1.73924325345343	3.93361040465259
TCGA-97-A4M3	1.47945205479452	0	4.9900699175551	3.52436462387987	2.3582274500087	2.97559350401838	2.33399611819645	1.19225730154037	1.30269923471864	2.49812318975077	0.960289283666254	5.18119003236519	1.89246874476495	1.79688842324745	1.30305008468167	3.93922657772821	4.76860251336621	2.78720258459475	1.56603576645592	1.54319890019333	4.54786313192688	1.39484336153086	4.55672981790346	2.21132375704161	8.09342601584903	0.589859343936004	3.10659957985368	1.17798155631337	2.61612240464668	6.48757960185397	3.01526561768309	2.49159659441045	1.90176474196705	2.60779190231246	4.57270174212147	5.98125901739007	2.47131754424631	0.989792977782514	2.21281832621664	2.82387161741956	1.21468436300463	3.63337308287357	4.07773862653906	0.876801773978271	1.688941238301	1.22366967138825	2.52564295340946	1.98086617012153	3.36091203142225
TCGA-91-6830	0.164383561643836	0	6.4096981126129	5.32796395000756	4.08502517430651	5.83772883945955	4.53230449000454	2.62374983122673	3.96750064746218	4.01619320086138	2.89056342659829	4.92228349397662	2.74202777565386	3.06684694463886	2.4531487921376	6.02153969039784	5.42857792156002	2.89681433190821	2.63682179955641	3.78328901120973	5.38444013842083	2.92187425253406	5.92028138887517	4.54958292677138	9.54707902818177	1.73383154425216	5.05277235021206	3.19500105789649	4.22464230084349	6.91141475917426	4.88183099924906	3.63538293363588	2.66979781149668	4.04832338653781	6.33174462211252	7.13905604440505	3.51829592887454	1.83794324189103	3.42111555601575	4.77878680035692	3.03314104274175	4.35419824196331	4.68793410567957	2.32576056876263	2.8295248661977	2.64512520312669	4.02157744359282	3.47753486410919	4.89766155359621
TCGA-44-7662	0.597260273972603	0	6.70647115272592	6.84417220592968	6.11939560573819	7.03010760413506	5.03724163585593	3.80351637318683	4.17417468660469	4.72743584541243	3.23000313767638	6.13443864211883	4.18615981064808	4.80704573999244	3.37780397427672	8.03827155120664	5.14662671329757	4.75203134661907	4.02450585570136	4.68176408257033	6.72215176689501	3.40289950175997	6.05262238857712	6.38402735087862	9.8487179173344	2.52937120525393	5.51762844886693	3.41820344362671	4.48311279592324	6.61473192601317	5.06692872385003	4.79895774790043	4.54934881004412	5.28033650459853	7.94283878204593	6.74273249721697	5.87217619868733	3.12756725098191	4.35228536323794	5.04704973004598	4.75627609557993	5.71708414544323	6.37180800219877	3.17115877949191	3.49960355773098	3.54291423388371	4.85083442015486	4.03626594208159	5.30743945465873
TCGA-49-4505	1.17260273972603	1	6.14976134318849	3.53286550310632	3.49389066577732	3.2374566441017	1.8407250605182	1.04425421487416	1.16652264432811	2.03797956033852	1.25888068375053	4.91226183696179	2.1847563528434	1.43162295971329	1.11736258615466	5.07624267994427	4.17540483726113	1.60392894542236	1.0447438212244	1.87369510116206	4.55983439730306	0.993783035250007	3.70294561041331	2.21175983301212	8.21456149263757	0.587557017429608	4.34821116964679	1.42867840994823	2.08035067429398	6.17010332355824	2.84699468696557	1.42169458118029	1.17957474401077	2.45848699997433	6.09168291092857	5.2444761064418	2.59072177000984	0.627793582682482	2.55527627019764	3.59390349201675	1.72818174924652	2.65053481231478	3.85619891277222	0.528671328925277	1.44238620945346	0.758644300273737	2.19320401398388	1.64233189884421	3.02710095821664
TCGA-55-A492	1.63287671232877	0	4.32762270010056	2.36616831856687	2.32780231537653	2.0409625477785	1.31631955050282	0.442545456105304	0.746742715777736	1.42690879103922	1.67079502439611	4.86288775421523	1.19048844108561	1.10715219863491	0.6915341649192	3.10897601237726	3.44796263006535	1.34499888398749	0.645424988707263	1.21567859660793	3.60543506977622	0.646807807792226	3.33829604273165	1.13066733981551	7.62469458245885	0.393086655023531	3.51664555778096	1.39511765379948	1.61136126391975	3.99314899107233	2.39344365919464	1.28463257625083	0.705048971393682	1.79372944814257	4.4451373765995	5.65909111566841	1.22718656043148	0.260146126508967	1.67156512617105	2.12346755565113	0.631150857725145	2.37367604888649	3.57771884856644	0.334339439906927	1.43610852365669	0.633663696866632	1.52877133204741	2.15231323953933	2.53338891858062
TCGA-78-8655	6.46575342465753	0	6.26552128583967	4.33639051470687	4.41722467939925	3.84606199750389	3.12987646083313	1.99309463146039	2.3832757397635	3.73464459588541	2.48070458586167	4.12990118236507	2.72360224574762	2.28409950612804	1.80924979061316	5.32273217325663	5.02384969829364	3.21642382242152	1.85239842028655	2.84835753523847	5.46542274032856	1.95828590092326	4.98492651700284	4.26746838083744	9.1926432111727	1.20783039595869	4.36554557299978	2.28166857997285	3.0673117331893	7.20336660249059	4.12345927835744	2.78301654953534	2.3389948190772	3.65413762197515	6.75499169304291	5.76177194125409	3.4465076869263	1.57196798900332	3.27005045639619	3.37162855634116	2.30929262305752	3.5498909172258	4.2868294108703	1.77146305836565	2.36465647033599	2.16253231824146	3.49141701592851	2.41473089400469	4.69017681260069
TCGA-55-8621	1.41095890410959	0	6.4848341699923	4.30383188076608	3.97645529070188	4.47527947796842	3.45093408778932	1.78705627829788	2.22940334440393	3.12596512804368	1.270229907238	4.22573765346606	2.44585910320699	2.31773820098194	2.21004591864319	6.51333124443435	4.6243992313668	2.2736352390603	2.09406712610872	2.70759104910132	4.65654785359749	1.88170376926515	4.64595522602642	3.45291166493996	8.54776791314475	1.41640740896357	4.85861763038128	2.16684396441249	2.94110631094643	5.83336324175822	3.22170697838643	2.73653993634153	2.36801398411611	3.19146789966637	6.00969875497674	5.58549740095886	3.24278540337356	1.72970502574839	2.89768575262101	3.55972428985735	2.00741081295462	3.36679778803568	3.7707127802089	1.39741965230161	1.65140765558925	1.82007682109751	2.99985572328195	2.05091955703524	3.2564521448908
TCGA-99-7458	2.04657534246575	0	5.95026543339587	3.98648375082976	3.64014658373432	5.36283104332125	4.0136766381874	2.18259696209488	2.36840518556287	3.3455525027699	1.88549627321652	4.63373343551496	2.87282875953489	3.15127434842579	2.54628948123509	4.62066264841931	5.01564920996945	2.51760325489449	2.59931779369823	3.06065270422224	5.00456431214191	1.85171906302582	5.12138846350904	3.87649730122218	8.63446621392201	1.97133201980803	4.89954785966262	2.41678570737881	3.84342112343906	8.03482371785652	3.59300710003485	3.72977027309887	1.83045816354108	2.79223067383318	5.22762941973532	6.32327458283802	3.16343432481659	2.16526881174756	2.84899843040002	4.2850248492703	2.35690440590818	3.06720845978444	4.41835863488438	1.77736710945041	1.71918344048179	2.66929894644448	2.73059648422483	2.00931133736212	4.33222098664353
TCGA-49-6743	4.44109589041096	0	7.92296966456517	7.23289383297175	6.60414695639755	7.88302751303653	5.6950500754559	3.78267065867701	4.93526171724825	5.80488993087831	3.76737936760757	6.02009989039062	4.1809196175139	3.95887978589239	4.00190130069039	7.38723845049021	5.52237908859745	4.43115491042936	4.16566276117171	4.8243452658934	6.44948709206379	3.73738391507446	7.04751875834533	5.57299271438619	9.6788840729757	3.17072627613155	4.44138387919317	3.85197885504829	6.17560044637281	8.11066600046991	4.21208680351119	4.9080539004716	4.67992480328431	4.50213962167723	7.63672321341868	6.75818056629838	4.97964583434229	3.13591240326704	5.13552666141376	5.50592585370304	3.37458047703852	5.5439041355742	5.9848467887623	3.6578229026524	3.1847563528434	4.32775920974967	5.13781907877756	4.33714017995587	5.94385570540364
TCGA-78-7148	1.71506849315068	1	6.30077169330327	5.51549485065582	4.88513992867455	6.02444601587312	4.69523664483248	2.62944988219907	3.68829227783301	4.85933350939627	3.51172103270762	5.26746838083744	3.98375064835492	3.54811599017069	3.17474196430694	5.95906996298794	5.87475762807426	4.11736258615466	3.76413380354983	3.40591069538111	5.37954818784358	2.80200705073202	6.19133563260807	4.77155285425185	8.76362502814444	2.20172794690869	5.33373499595023	3.61450961948138	4.51238492946103	6.20980035054362	4.82112342694307	4.16931573490417	2.85089941238573	3.97032910990328	6.94138805980796	6.38887833881199	4.27974613926994	2.02591469875079	4.07058682619355	5.07246600040809	3.09261339271428	4.32057854401073	5.42992723140684	2.49336553007923	3.29484127140614	2.89206067407781	4.66657482357905	4.27698790229056	4.8630216118281
TCGA-67-6215	0.476712328767123	0	6.21338616786816	4.99654692802126	3.90085714973894	6.47815803789478	4.47374795442662	2.20000206602187	2.77171658530434	4.29977948722474	3.14865757503061	5.00708334724386	3.07715752868504	3.00699810425049	2.77363771598838	4.85776706241576	4.90963871511097	2.71997194207232	3.16628160729152	3.38754176360556	5.49994472026414	2.39517250599578	5.45445229550083	4.33229976862531	8.96086352569332	2.35490346113564	5.07680277303792	3.17903325757269	3.74167191544038	7.20886056913751	4.09744224764079	3.97044875963449	2.78201009121442	3.32473861085374	7.94350528481333	5.45955293107426	3.96059511119859	2.12210944433873	3.75481269381445	4.31454427342244	3.31798415149016	4.21022519593627	5.23451281670511	2.5742226360892	2.28676288924956	3.06127505479415	3.88061696378622	2.97541007871447	5.47723370186845
TCGA-97-A4M2	1.70958904109589	0	5.81544478117321	2.70977586437295	2.34738219131511	2.67877054133576	2.24674249833721	0.661749599810705	1.3459072748976	1.71997194207232	1.29454723389552	3.63044042006679	1.70097230722272	1.22261911274616	1.00992040959306	3.52908379713327	4.39825458885388	1.43076698309997	1.15412950079018	1.42792792761523	3.63000932834495	1.2584586227179	3.65141913684999	1.78291174288082	8.11917250811183	0.711935356978922	3.27172446351057	1.61121960333138	2.21104335286912	5.28094889254118	2.31222951145607	1.6332917004639	1.52732060787705	2.08389412562431	4.86279355067172	5.42570098696618	2.29924465779607	0.949124009893795	2.40892919984287	2.47998069177009	1.45885442517455	2.50385753257743	3.21423362522808	0.764855671254704	1.38454720209086	1.07560108482403	2.36717533792859	1.72084754980768	2.82986985077149
TCGA-44-A47B	0.786301369863014	0	6.24257583144761	5.45961850111751	4.90375654569447	6.49073377207054	3.87946072253802	2.31400038424221	3.20152408671855	3.75478063190594	3.3981998537175	4.66275238936482	3.32842002120705	2.80264818879089	2.35109117571229	7.04645177057841	5.66430078534004	3.02439060641162	2.66060921951191	2.51886241486907	5.25282057295216	2.46871363587606	5.78236138299537	3.6515798649073	8.55548028453315	2.11972137006552	4.6197005818418	2.68454946918384	3.94879705562626	6.30177418993567	4.54617216008936	3.50292884217879	2.95973306745864	3.40831785095794	6.85187769160119	5.71624466903133	3.7135638549938	2.20729941346328	3.14112211371583	4.64914981301563	3.1425931508641	4.64735480772847	4.61314853351601	2.31368120713188	2.30518258561129	2.58539524432513	3.46603974334578	2.31327487956477	5.56721077561656
TCGA-75-7025	9.05479452054795	0	5.28301054265386	2.69666157291858	1.94264586671197	3.13277423327633	2.13658515284763	0.801158656093699	1.29648677491032	1.96790637029015	1.35957739283328	4.08294097533021	1.64579387007999	1.29871696051243	0.805952765717343	3.08465959390272	4.55182974661431	1.43498843946051	1.21642382242152	1.52356195605701	3.34113182886045	1.39577574255117	3.43186361165888	2.20745560507309	7.84839697353222	0.885105754024878	3.91350220177226	1.48491148691083	2.298071734934	5.40256870499893	2.1407786557828	1.76922163334191	1.11776152478036	2.44405742324647	4.52450253744916	5.09157713637925	1.73725410432433	0.815821321833805	2.25280922177379	2.76477076438708	1.3292384331173	2.29722076916737	2.95220308417355	0.61381450656865	1.66698377006666	0.821220391000695	1.70208123673118	1.36367572180726	3.34391942636819
TCGA-55-6980	5.77808219178082	0	6.17819275482543	3.30805501426516	2.81846202777458	3.67019451282361	2.56975841297	0.838427421907057	1.68813558845734	2.17216745005327	1.37729036453678	3.88494951674501	2.07608016949772	1.72818174924652	1.14724156435102	5.3058829938577	4.4220714959299	1.7614980445501	1.24671210053186	2.00676478187842	4.40341771119115	1.38128337250378	4.40365629768633	3.00895293942694	8.6405764648821	0.808261474053946	4.41612362004048	1.43049938622259	2.19525309555195	5.95397523533814	2.80161395426993	2.05004887960722	1.269511969905	2.32702621697059	5.23672985906638	5.59656249740495	2.36395600371145	0.999206299439844	1.93493160590225	3.06508972418625	1.64814327419417	2.7062210941412	3.45317513719829	0.717210299019596	1.72246602447109	0.978708171381981	2.2123203085061	1.58380788277966	3.13863428456436
TCGA-44-A4SS	1.13698630136986	0	6.71368206958885	5.90662126739614	4.32671709858447	5.59380491615736	4.36552457689222	2.69888520936509	3.80676741946981	4.74461321271782	2.39275703428239	4.64778074824092	3.78161150741224	4.06586523235273	2.97249047875026	6.13887179556352	5.54457502639811	4.51005678719598	3.31885187711406	3.08990486842134	5.61655766532679	2.6378420603241	5.35568232761034	5.21135880373146	8.72593095437816	1.70327792398137	4.48315795180808	3.50959450773085	3.8923910259134	6.06802368818816	4.75685250326318	4.22347661137001	3.51633038682594	4.14902355860445	6.05943964581075	6.42274599480677	3.67434765410252	2.80955850074227	3.7647070809569	4.71002392960916	3.10520872342818	4.35798123050469	5.12865633901015	2.94573878322438	3.19817980675019	3.40369037825065	4.6792830350171	4.06054895302068	4.86972831373223
TCGA-55-1595	4.05205479452055	0	6.54925946601451	5.22956100653731	5.6405601975323	6.50943457521159	4.38594175746859	2.81134771799154	3.0355711272393	4.53075745746122	3.22145952048278	5.61218144136686	3.51379390708699	3.30280157477195	2.53488334584084	6.98130697397398	5.79377886036093	3.73282272345275	3.28660026792933	3.68691506736098	6.17969217197109	3.09198749830843	5.83599479286623	4.37547043728435	8.80796890287318	2.46021832866727	6.31656936312463	3.17922439364092	4.13730677919329	7.23486723616111	4.34633288632379	3.62263756653746	4.51650689104327	4.62278982183187	7.63556214486834	6.12335166921777	3.7309007585642	1.91249658238103	3.44859705480015	4.64558638591361	2.76877716385166	5.04217153219826	5.88899402472042	2.49110911508806	3.32338448152715	2.97621697566952	4.83658566290848	2.81301154860562	5.20372581968568
TCGA-97-8171	1.55616438356164	0	5.73974821204717	4.28549839532579	3.80773615537194	5.30125473484662	3.27755336161327	1.51247974691963	2.27860928418007	3.63647381840686	2.67753079300744	5.61561345368248	2.74785998480159	2.73911360990251	2.44675910014254	5.37937836707126	5.16297533837111	2.75548582935078	2.52029651798988	2.18944506041248	4.01235413040787	1.72513036265872	5.21305560230915	3.45343856134876	8.800060240011	1.61527503430528	4.82809331379561	3.07076712712103	3.39402017168738	7.67281566547059	3.50112063427539	3.22866479481694	2.36440434152833	4.21999710593489	6.3247260117852	6.7686527937035	3.13528859902045	1.83151246880648	2.47575936682389	4.01753001167684	2.28590522481903	4.38362826821735	5.42903006419738	1.4039221047398	2.53950625710456	1.66179519627855	3.46156784801854	2.5900989584528	3.70108323853853
[truncated: 194 more columns]
