# Supplementary material for: Elevated RACGAP1 Expression Enhances Malignant Potential in Lung Adenocarcinoma and Serves as a Prognostic Factor
Source: J Cancer. 2024 Jun 3;15(13):4244–58. doi: 10.7150/jca.96334 (PMC11212091; doi:10.7150/jca.96334)
Supplement: Supplementary file 2 — Supplementary data. [file jcav15p4244s2.zip › Supplentment materials/adiition files 1/CellCycle.txt]

TUBA1B
TPX2
HMGB2
BIRC5
TOP2A
PRC1
H2AFZ
MKI67
CKAP2L
KIF23
RRM2
PCLAF
CKS1B
MAD2L1
NDC80
SKA1
CKS2
UBE2C
HMGB1
NUSAP1
TMPO
HJURP
NCAPG
PRR11
KPNA2
CENPK
CCNB1
ANLN
TUBB
KNL1
PTTG1
FANCI
KIF11
ANP32E
CCNB2
RELN
CENPF
KIF18B
AURKB
MND1
KLHDC9
TK1
CSE1L
CDCA5
CENPE
HIST1H4C
PLK1
CDK1
SKA2
RRM1
SHCBP1
AURKA
UBE2T
TMEM97
KIF14
CDCA3
ASPM
FOXM1
SPC25
CENPN
ECT2
HNRNPA2B1
RAN
CIP2A
HNRNPA1
HPRT1
PBK
ARHGAP11A
TUBB4B
PTMA
SPC24
NEK2
CENPI
ESCO2
KIF22
RBM8A
KIF20B
CCNA2
KIF15
DLGAP5
FAM111A
RFC4
KIF4A
ARL6IP1
MZT1
DBF4
TYMS
TIMELESS
DEK
CKAP2
MCM10
ZWINT
RAD21
SNRPB
RFC2
NCAPG2
SPAG5
TUBA1C
NEMP1
H2AFV
DHFR
CDCA8
DDIAS
RBMX
GTSE1
VRK1
TUBG1
SMC4
DTYMK
SMS
PARPBP
PTGES3
MELK
MTBP
TACC3
BUB3
CENPL
SNRPG
DSN1
TEX30
SMC3
LRR1
DEPDC1
STIL
STMN1
BARD1
GNA14
ATAD2
NCAPD2
CENPM
CCT5
CKAP5
MCM7
PCNA
SLC25A5
CLSPN
SRSF3
SGO1
BUB1B
HMGN2
HAT1
HNRNPR
BUB1
TPI1
CDKN3
PA2G4
BRCA2
NSD2
ASF1B
GAS2L3
RACGAP1
CENPU
NCL
TMX1
ILF2
DNAJC9
ATAD5
HNRNPD
NUP107
TROAP
ACTL6A
CYCS
ZFP69B
MCM3
RAD51AP1
PHF19
IQGAP3
CMC2
UHRF1
PFKFB4
LSM3
UNK
BRCA1
POLD2
TTK
BLM
CDK4
SNRPF
GEN1
CFL1
HNRNPAB
KNSTRN
KIF18A
CCNF
PIMREG
CYB5B
RNASEH2A
LSM5
NUP35
ERCC6L
FANCD2
VBP1
RPA3
CCDC150
CCT2
APOBEC3B
SRGAP2B
CBX5
TMEM106C
ITGB3BP
KIF20A
ADRM1
EXOSC8
EIF2S1
RPL39L
SUMO2
EZH2
MASTL
DIAPH3
RPS7
NUCKS1
FAM83D
USP1
KIF2C
HMMR
SGO2
G3BP1
CDC45
FEN1
DNMT1
HAUS8
HAUS1
GLO1
SOGA1
TMEM14A
SNRPD1
SSRP1
BANF1
TTF2
SMC2
TPRKB
MORF4L2
MIS18BP1
E2F8
CHEK1
PPP1CA
COQ3
NASP
HSP90AA1
G2E3
RFC5
RHNO1
COPS8
RANBP1
XRCC6
OLA1
PRPF38A
EXO1
CEP128
SLC29A1
FAM96A
NME1
CCDC34
SET
PDIA6
ORC6
GMNN
SRSF7
NAA50
EXOSC2
PHB
CDC20
GOLGA6L6
POLD3
XRCC5
DNA2
DCK
NRAS
EMP2
CEP152
LDHA
SKP2
NUP85
CCDC15
SUPT16H
SLC25A17
PLK4
PSMC3IP
ENO1
UMPS
RNF34
AK2
SEH1L
CSTF1
BRIX1
H3F3B
TFAM
CDC25C
FOPNL
NUDT5
ETV7
SRGAP2C
TSN
MTHFD1
MAGOHB
COMMD4
POLE3
PSME2
RPL8
KNTC1
TBC1D31
NUP153
MAGOH
PSMC3
CDK2
CMSS1
TIPIN
CAPZA1
HSPD1
HNRNPA3
PPIA
MAPRE1
MYO19
MMS22L
CDC123
PSMC5
HSPE1
IMPDH2
CENPW
PAICS
MRPL11
TRIP13
PLP2
NCAPH
NUP62
DNAJA1
XRCC4
AK6
CBX3
DDX39A
ESPL1
NUP54
ABHD10
GMPS
FBXO5
FGFR1OP
NUP50
CDC23
HSPA8
CEP55
LAP3
SPDL1
ERAL1
APIP
HYLS1
KIFC1
THRAP3
SAPCD2
HIST1H3B
UPF3B
POLR3K
XRCC2
NUP37
RPL6
NUF2
TPM3
ABRA
PPM1G
TRIM26
NUBP1
BORA
STIP1
CASP2
NOL11
SYNCRIP
CNOT9
LSM12
ALYREF
FAM111B
GPN1
HTRA2
UBE2L3
EIF3D
PAFAH1B2
DIMT1
LIN54
C19orf48
IPO7
RAD51C
BRCC3
LBR
CLIC1
HNRNPH3
SMC1A
WBP11
PSMA3
NEIL3
EIF4E
LSM6
YWHAZ
CENPX
PUF60
CDC6
TIMM8A
SERBP1
RPLP0
SEPT7
FAM149B1
ABT1
DNAJC8
PSMD11
IPO11
RANGAP1
GGH
SF3B4
GDI2
CHCHD3
MRPL51
PSMG2
TIMM13
NGDN
SKA3
SPATA5
RSL1D1
SNRPD3
RAD1
NDUFA9
GNG12
UBE2N
SNX5
ADCY3
ATP5MC3
DEPDC1B
PRELID3B
GPN3
CALB2
ZDHHC12
FUS
HELLS
EXOSC9
MGME1
YEATS4
HAUS6
CCT8
TIMM23
ERH
NUP155
MEA1
POLR2K
PSMB3
MRPL22
PNPO
CACYBP
CCDC18
SSR1
TBL1XR1
KMT5A
CDCA2
JPT2
RPL18
RPL10
HIRIP3
SCLT1
PSMA4
RPL27
STC1
BZW1
NOP56
ATP5PB
RPL21
SLC25A19
AEBP2
RNF26
RPS17
DAXX
NFIC
SAE1
INIP
CCT3
PRIM1
EIF6
HMBS
NDC1
RPS5
RPL7
XPO1
CTNNAL1
CISD2
RPS3
MRPL42
HNRNPC
PPWD1
TSR1
PLEK2
DKC1
HNRNPF
ZWILCH
S100A16
SPCS2
ITGB1BP1
TCP1
BAG3
CHCHD2
ELP4
TIMM10
ESYT1
NFYC
RPL35
RPL14
ISY1
UBE2A
TRMU
GRPEL1
PRDX3
BAZ1B
ACOX2
PAGR1
SNRNP40
CDV3
RBM3
MRPL18
GUCD1
RPL19
MCM8
CENPO
UTP11
LANCL2
DDX11
TTLL12
MCM4
EEF1B2
ARHGEF39
SNUPN
CCT4
SNRPC
ENY2
C1GALT1C1
FIBP
SUZ12
SNRPE
SUV39H2
MCMBP
SCML1
DLD
MSH2
SAMHD1
CENPH
PGBD1
PSMC2
MRPL14
VDAC3
ING3
RBBP7
GTF2A2
TMEM237
LZTFL1
POLA2
TTC26
UPP1
E2F2
PCMT1
AAR2
PIGL
DR1
SNRPD2
ZGRF1
JPT1
TRIM59
HAUS5
METTL1
SRI
TIMM21
AUP1
SSX2IP
MLH3
CEP57
NPM1
RPSA
BRMS1
NF2
SYPL1
THOC3
EIF3A
CENPA
TARDBP
NRM
SASS6
RUVBL2
WDR76
BRMS1L
PMPCB
NT5DC3
FAF2
LSM4
RPP30
VMA21
EIF4A1
BCAP31
NUP160
POLQ
EED
MRPL37
C7orf49
E2F7
HMCES
VDAC1
MRTO4
INTS2
BNIP1
IMPA1
HAUS2
COPS3
TMEM209
CGAS
RUVBL1
H2AFX
SVIP
C1orf174
RNPS1
PRPF19
BZW2
IMP4
TMEM18
NAA20
RBX1
NSDHL
MFSD14A
WEE1
MRPL48
ELOA
COA1
RPA2
ORC3
TRA2B
HLTF
MYBL2
CNIH4
BOLA3
OCIAD1
RBM25
MYH10
MRPL47
API5
ROR1
MORF4L1
SOWAHC
RHOA
CRYBG1
RNF6
PSMB9
FKBP5
DNAJA3
PPT1
ELMSAN1
MRPS23
RNF220
WDHD1
PSMF1
DCLRE1C
MRFAP1
DHX15
RNFT2
HNRNPDL
WDYHV1
OR52A1
SRSF10
RTF2
CS
ZC3HC1
NFU1
CDC27
RAD18
GAPDH
RFC3
RBM17
ANP32B
LSM11
CAPZA2
FASTKD5
SOAT1
YBX1
AMD1
DHX9
PRPS1
RNH1
NUDT1
RPL23
ZFP36L2
PRKCA
DCTPP1
TMX2
NUDC
PHC2
TMEM14B
PHIP
CDKL1
MAPKAPK3
TCHP
SNRNP200
SAP18
SNRNP25
CENPQ
UAP1
MSTO1
CTPS1
BRI3BP
GATC
PGK1
CBX1
BCAS2
TACC1
CNBP
NOP58
ERLIN1
WDR61
THOC7
OTUD3
PSMD1
ZNF726
YWHAH
LEO1
HAUS7
PSMA6
PSMA2
BAG2
GTF3A
GART
SIVA1
IFRD2
MRPL20
DYNLL1
CNIH1
DCAF7
CHAF1B
ZNF22
UBB
DAZAP2
ELP6
HARS
UGT8
NDUFA12
POLR1D
DPH5
TLE3
CALM2
MTFR2
BLOC1S5
IMMT
STOML2
NUDCD2
NDUFS3
COL1A1
CNOT8
SLC30A2
CSF1
GK
GIGYF1
DNAJC10
CYSTM1
MAPKBP1
LARP6
STAT2
ACSM2A
SELENOP
GOLGA2
LRG1
ME1
A4GALT
MTMR10
LAMP1
CHMP1B
CDC14B
SLC26A8
MOBP
OR52I1
2-Mar
ORAI3
AP2A2
FKBP14
WDR93
UBXN4
GLDN
DAAM1
PLA2G12A
FMO5
SBF2
TNKS1BP1
RNF187
SRD5A3
ITGAV
NBPF26
CASP10
ANKRD9
SAMD4A
MKNK2
CAPNS1
DOCK6
JUND
TRIM5
ATAD3C
VAT1
ROMO1
DNAJB13
GRN
L3HYPDH
LRTM1
NFE2L1
SOX4
NCK1
TNFSF13B
IQCD
CX3CL1
MOGS
RDH13
PDZK1IP1
RCN1
ZNF555
SCEL
WIPI1
UQCR11
MAP2K1
BRI3
YPEL5
PLEKHG1
NTN4
ICAM1
ITGB8
SPATA4
RAB11FIP4
MYO1D
PLEKHG2
CD151
ZNF841
CSF2RA
MEGF8
SLFN5
LEP
NEBL
PIGR
TPP1
ECI1
OPRM1
USP9Y
FAM214A
ATP1B1
LRP5
MOAP1
HLA-A
GADD45A
HIST1H4I
TBC1D19
CAPN12
YPEL3
NUPR1
PLSCR3
KCNK6
CACFD1
HEPACAM
FTH1
MIXL1
RGL3
ARHGEF38
BMP3
BCAM
PSAP
LRIG3
TTC3
HEXB
TNIP3
LPAR4
SMIM31
FNDC3B
HIST1H2BK
DNASE2
APLP2
PPM1F
ENPP3
RNF125
OGT
MFAP5
ORMDL3
ADM2
CHD3
SMPDL3A
MUC4
ATP1A2
RB1CC1
SLC4A8
SYT17
LIPH
AZGP1
C15orf48
NOTCH3
PTPRZ1
SYNGR2
RRBP1
CACNA1D
CREB3L1
SAT1
MUC16
HCAR1
RGPD5
OR5A1
HSBP1L1
ACSL1
TMEM150C
ZFAND5
PRDX5
AKAP9
CPD
SATB1
SLC44A4
LRP10
PCMTD1
HEATR3
SPTY2D1OS
B3GNT7
ICA1
ESRP1
JUP
RHEX
PXDN
TMC5
VEGFA
ZG16B
CCDC148
HIST2H2AA4
LFNG
BAZ2B
PPDPF
TRIM2
XDH
PAM
ADAP2
TYMP
HIST2H4A
KDR
RBP1
LNX1
CLRN1
CFB
GPR137C
TMEM132A
SAMD12
TSPAN13
SCNN1A
DAPP1
LCN2
RAB7B
SNURF
GDF15
RASEF
RNF144B
HIST1H2BC
SAA4
PBXIP1
PRKG2
FOXP2
RIPK4
FBXL20
PLA1A
SPINT1
SIX1
TTC25
WFDC2
ZBTB42
DEPP1
SPATA9
MRC2
ADAMTS5
HIST2H4B
HOXB3
HIST1H2AC
ALPL
LRRN1
FAM109B
TMC4
