# Supplementary material for: Elevated RACGAP1 Expression Enhances Malignant Potential in Lung Adenocarcinoma and Serves as a Prognostic Factor
Source: J Cancer. 2024 Jun 3;15(13):4244–58. doi: 10.7150/jca.96334 (PMC11212091; doi:10.7150/jca.96334)
Supplement: Supplementary file 2 — Supplementary data. [file jcav15p4244s2.zip › Supplentment materials/adiition files 1/RACGAP1-related genes.txt]

Query	Gene	cor	pvalue
RACGAP1	LMF1	-0.538533365	3.60E-39
RACGAP1	ARPC3P1	0.108319855	0.015079172
RACGAP1	RBBP7	0.509048427	1.63E-34
RACGAP1	AC107021.2	0.274149956	4.01E-10
RACGAP1	DIAPH1	0.246548889	2.11E-08
RACGAP1	LYVE1	0.053004811	0.235365446
RACGAP1	GIMAP8	-0.076549738	0.086331018
RACGAP1	HLA-DRB6	-0.090206753	0.043153895
RACGAP1	AC011472.4	-0.277186294	2.52E-10
RACGAP1	SOWAHD	-0.012329567	0.782666445
RACGAP1	EIF3M	0.426339308	1.24E-23
RACGAP1	ADM	0.371487629	6.62E-18
RACGAP1	ISG15	0.209301058	2.19E-06
RACGAP1	DUSP13	0.283398007	9.59E-11
RACGAP1	MYSM1	0.089726336	0.044282816
RACGAP1	THAP7	0.073928627	0.09768374
RACGAP1	POP7	0.406848123	1.79E-21
RACGAP1	JAM2	-0.315690301	4.21E-13
RACGAP1	RECQL4	0.567668334	3.01E-44
RACGAP1	SPTBN5	-0.105801286	0.01761384
RACGAP1	SRP14-AS1	-0.225901847	3.05E-07
RACGAP1	ZBTB6	0.288549642	4.22E-11
RACGAP1	CYP2B6	0.075532072	0.090605722
RACGAP1	ATP5PF	0.187627642	2.28E-05
RACGAP1	MAFG-DT	0.216862783	9.10E-07
RACGAP1	PICK1	-0.02722556	0.542392257
RACGAP1	SEC61B	0.197884026	7.77E-06
RACGAP1	AC002553.2	-0.147068628	0.000938961
RACGAP1	PVT1	0.066707679	0.135165278
RACGAP1	PCCB	0.396271039	2.32E-20
RACGAP1	PDE4D	-0.161406424	0.000278172
RACGAP1	SNORA53	-0.007934324	0.85910907
RACGAP1	ACADM	0.224735467	3.52E-07
RACGAP1	N4BP3	-0.035473387	0.427279488
RACGAP1	UBIAD1	0.104919557	0.018585329
RACGAP1	OPN3	0.20789617	2.57E-06
RACGAP1	PRLR	0.12793293	0.00405417
RACGAP1	AC008972.1	-0.285291202	7.10E-11
RACGAP1	AL009179.1	-0.102735296	0.021195687
RACGAP1	TRAJ31	-0.105098193	0.018384816
RACGAP1	SCML1	0.170406254	0.000122819
RACGAP1	ZNF451	0.124841717	0.005048562
RACGAP1	KIF11	0.877118159	1.08E-161
RACGAP1	SEMA6A	-0.011230355	0.80161937
RACGAP1	AL139274.1	-0.031825217	0.476359637
RACGAP1	EHD1	0.102618783	0.02134346
RACGAP1	STAU2	0.23094405	1.63E-07
RACGAP1	CCT8P1	-0.344981944	1.67E-15
RACGAP1	IL10RB-DT	-0.007753678	0.862284501
RACGAP1	WDR73	0.071183531	0.110817054
RACGAP1	SOCS3	0.093956758	0.035147945
RACGAP1	ACRBP	0.202171629	4.87E-06
RACGAP1	SNORD62B	0.130898337	0.003270449
RACGAP1	CCDC61	-0.192177061	1.43E-05
RACGAP1	CCL24	0.208708358	2.34E-06
RACGAP1	NUB1	0.283234327	9.84E-11
RACGAP1	NT5DC2	0.163302217	0.000234983
RACGAP1	ABCB10	0.288977268	3.94E-11
RACGAP1	ALG5	-0.107360553	0.016004127
RACGAP1	SEPTIN11	0.33627716	9.19E-15
RACGAP1	SLC38A10	-0.124057611	0.005333486
RACGAP1	SLC25A45	-0.068233316	0.126441058
RACGAP1	LMTK2	0.217243898	8.70E-07
RACGAP1	TNIP2	0.203047377	4.42E-06
RACGAP1	RBBP8NL	-0.097188567	0.029298183
RACGAP1	KIAA1217	-0.000593977	0.989397727
RACGAP1	ADAT1	0.178361278	5.76E-05
RACGAP1	IL6	0.214019768	1.27E-06
RACGAP1	XPO1	0.554302732	7.42E-42
RACGAP1	AL034379.1	0.011805087	0.791694402
RACGAP1	SEC22B	0.281610564	1.27E-10
RACGAP1	CALCA	0.136726042	0.002117334
RACGAP1	FNDC1	0.113094355	0.011139894
RACGAP1	SLC25A3	0.495481378	1.61E-32
RACGAP1	FBXO30	0.447866597	3.48E-26
RACGAP1	SSBL3P1	0.202454148	4.72E-06
RACGAP1	CDCA3	0.815974666	2.50E-121
RACGAP1	ATMIN	0.268773145	9.01E-10
RACGAP1	ZNF462	-0.055098277	0.217356343
RACGAP1	CBR1	-0.125975365	0.004660855
RACGAP1	HMGXB4	0.593067908	4.19E-49
RACGAP1	MPP5	0.208036717	2.53E-06
RACGAP1	SSTR1	-0.112031137	0.011928085
RACGAP1	SULT1C4	-0.198075869	7.61E-06
RACGAP1	FAAP24	0.572396119	4.05E-45
RACGAP1	UTP23	0.297227514	1.02E-11
RACGAP1	DTX1	0.043392636	0.331432957
RACGAP1	EXT2	0.322343153	1.26E-13
RACGAP1	SMYD3-AS1	-0.039385553	0.378063356
RACGAP1	ADH1B	-0.493498793	3.10E-32
RACGAP1	MIOS	0.16077824	0.000294047
RACGAP1	NMD3	0.612303315	4.43E-53
RACGAP1	NFIB	-0.02188046	0.624441566
RACGAP1	CCDC146	-0.244159931	2.91E-08
RACGAP1	AL122023.1	-0.129570289	0.003602637
RACGAP1	SLC9B2	0.22820127	2.29E-07
RACGAP1	HHIPL2	0.204005969	3.98E-06
RACGAP1	ADSS1	0.038318564	0.39112849
RACGAP1	Z97192.4	-0.02643092	0.554244232
RACGAP1	UBE2FP1	0.128477266	0.003898673
RACGAP1	TRBJ2-1	-0.033041498	0.459663065
RACGAP1	IQCB1	0.355288864	2.07E-16
RACGAP1	MFAP3	0.305208504	2.64E-12
RACGAP1	KDM3A	0.396095726	2.42E-20
RACGAP1	AC021321.1	0.106165198	0.017226004
RACGAP1	IGHV3OR16-8	-0.043967605	0.325059863
RACGAP1	IFITM4P	0.020035338	0.653956305
RACGAP1	DHRS2	0.054489503	0.222488318
RACGAP1	ACD	0.199243406	6.71E-06
RACGAP1	PTDSS1	0.497730787	7.64E-33
RACGAP1	TAB1	0.042470555	0.341820476
RACGAP1	FZD2	0.103854717	0.019820616
RACGAP1	LINC02585	-0.021439461	0.631443702
RACGAP1	CHEK1	0.812224542	2.35E-119
RACGAP1	TMEM109	0.061670214	0.167281327
RACGAP1	APOBEC3C	0.002303069	0.958907969
RACGAP1	TBC1D12	0.125272132	0.004898062
RACGAP1	NUDT16L1	-0.153745479	0.000539841
RACGAP1	SNORD127	0.046438155	0.29858672
RACGAP1	SLC5A1	-0.057792971	0.195659147
RACGAP1	EEF1A1P7	0.026251556	0.556936808
RACGAP1	IGHV1OR21-1	-0.06273536	0.160053688
RACGAP1	MIR4292	0.220858535	5.65E-07
RACGAP1	RFNG	0.093068221	0.036920674
RACGAP1	AAR2	0.238760778	5.96E-08
RACGAP1	GTF2IP7	0.316127553	3.89E-13
RACGAP1	LDLR	0.081927259	0.066364649
RACGAP1	C1orf195	-0.011235056	0.801538064
RACGAP1	TAF7	0.144680495	0.00113829
RACGAP1	PIGR	-0.416004558	1.80E-22
RACGAP1	TRIM27	0.116354547	0.009002874
RACGAP1	RNU6-516P	-0.080230834	0.072206761
RACGAP1	DXO	0.013038473	0.770510397
RACGAP1	RILPL2	-0.205848189	3.24E-06
RACGAP1	CEP41	0.390772667	8.47E-20
RACGAP1	AL136295.6	-0.035264773	0.430004385
RACGAP1	MOB2	-0.172866919	9.75E-05
RACGAP1	AL354892.2	0.147953571	0.000873676
RACGAP1	AC012354.2	0.179081211	5.37E-05
RACGAP1	PHTF2	0.410901149	6.53E-22
RACGAP1	SFTPD	-0.423039774	2.95E-23
RACGAP1	DCAF16	0.321642531	1.43E-13
RACGAP1	COL6A1	0.127771902	0.004101234
RACGAP1	UBAP1	0.134977898	0.00241654
RACGAP1	RN7SL390P	-0.019516336	0.662359113
RACGAP1	TREML2	0.015323664	0.731719556
RACGAP1	CLBA1	-0.063567795	0.154570971
RACGAP1	OAS3	0.46635098	1.59E-28
RACGAP1	AC134349.2	-0.001279128	0.977170464
RACGAP1	ISYNA1	0.003333006	0.940560223
RACGAP1	COMMD1	0.164839443	0.000204658
RACGAP1	CEBPD	-0.243845135	3.04E-08
RACGAP1	PTGER3	-0.088076069	0.048351748
RACGAP1	ALDOB	-0.185857075	2.73E-05
RACGAP1	EIF1AXP1	0.162891745	0.000243765
RACGAP1	ATG4A	0.252327972	9.57E-09
RACGAP1	PIGV	-0.078800077	0.077454438
RACGAP1	RIC3	-0.313500708	6.21E-13
RACGAP1	HSP90AB1	0.395800543	2.59E-20
RACGAP1	CLN5	-0.248303781	1.66E-08
RACGAP1	RPL19P21	0.094628738	0.033855852
RACGAP1	CEP72	0.397159499	1.88E-20
RACGAP1	P2RX5	0.048167663	0.280932788
RACGAP1	PRR3	0.205464849	3.38E-06
RACGAP1	CUEDC1	0.08845915	0.047380327
RACGAP1	KCNF1	0.247909297	1.76E-08
RACGAP1	IZUMO4	-0.204514654	3.76E-06
RACGAP1	TRAJ40	-0.009450669	0.832548794
RACGAP1	AL138900.2	-0.253905016	7.68E-09
RACGAP1	TPM3P9	0.362098463	4.98E-17
RACGAP1	MTCO2P2	-0.17052896	0.000121422
RACGAP1	RPL31P63	0.036446944	0.414696305
RACGAP1	AC020910.6	0.092562279	0.037963595
RACGAP1	TUT4	0.243207423	3.31E-08
RACGAP1	EID2B	0.059240761	0.184676983
RACGAP1	GALNT17	-0.304732052	2.86E-12
RACGAP1	TADA1	0.252871203	8.88E-09
RACGAP1	AC108010.1	0.086324079	0.053009509
RACGAP1	MFSD14B	0.389053485	1.26E-19
RACGAP1	AC012640.2	0.257045094	4.94E-09
RACGAP1	ZNF692	-0.0941953	0.034684548
RACGAP1	LILRB4	0.267729717	1.05E-09
RACGAP1	ZNF595	0.11289828	0.011281684
RACGAP1	HMGB1P6	0.282745684	1.06E-10
RACGAP1	CTBP1-AS	-0.193362304	1.26E-05
RACGAP1	PKP1	-0.031408217	0.482159375
RACGAP1	GALNT7	0.112245641	0.01176521
RACGAP1	SPATA18	-0.429519811	5.35E-24
RACGAP1	CERS5	0.355170953	2.12E-16
RACGAP1	PCTP	0.110187585	0.013412112
RACGAP1	OARD1	0.156762576	0.000417271
RACGAP1	RBPMS2	0.221873958	4.99E-07
RACGAP1	SNORD72	0.008595604	0.847504699
RACGAP1	ANXA1	0.027778783	0.534216048
RACGAP1	TMEM79	0.354176418	2.60E-16
RACGAP1	FBXL15	-0.212409144	1.53E-06
RACGAP1	NIPSNAP3B	-0.12464883	0.00511735
RACGAP1	ADPRHL1	0.094891853	0.033361078
RACGAP1	AC011815.1	0.155203253	0.000476954
RACGAP1	CCNA1	0.117471903	0.008359308
RACGAP1	RPS3AP6	0.046145588	0.301644577
RACGAP1	EIF1P6	-0.018842513	0.673331932
RACGAP1	TIGIT	0.089725104	0.044285741
RACGAP1	SNTB1	-0.125421223	0.004846881
RACGAP1	KLHL29	-0.05076417	0.255780051
RACGAP1	PPP3CC	-0.067490201	0.130634271
RACGAP1	PDIA2	0.023420011	0.600263833
RACGAP1	SRCAP	0.068996347	0.122244965
RACGAP1	AL355802.2	0.058590109	0.189554865
RACGAP1	GGPS1	-0.101142101	0.023295263
RACGAP1	TRBJ2-4	-0.094616163	0.033879654
RACGAP1	C15orf39	0.094430384	0.034232969
RACGAP1	AC026367.2	-0.010626395	0.812083566
RACGAP1	ITGA8	-0.413668682	3.26E-22
RACGAP1	TUG1	0.210380784	1.94E-06
RACGAP1	SUMF2	-0.031823134	0.476388507
RACGAP1	MGLL	-0.363979486	3.34E-17
RACGAP1	MTCO1P12	-0.201094067	5.48E-06
RACGAP1	PPM1B	0.116759123	0.008764925
RACGAP1	RPF2	0.515534001	1.69E-35
RACGAP1	SLC25A47P1	-0.138479081	0.001851671
RACGAP1	FBXO41	0.279563587	1.75E-10
RACGAP1	SLC44A3-AS1	-0.162173613	0.000259871
RACGAP1	CUL2	0.623159474	1.90E-55
RACGAP1	ACHE	-0.145551715	0.001061444
RACGAP1	AL512413.1	-0.015687585	0.725601782
RACGAP1	ARHGAP23	-0.084277217	0.058918666
RACGAP1	OTUD3	-0.030647517	0.492837249
RACGAP1	COA3	-0.060542443	0.175197488
RACGAP1	S100A9	0.116955792	0.008651292
RACGAP1	ZMAT4	0.273003993	4.78E-10
RACGAP1	AC012254.5	-0.088875843	0.046342306
RACGAP1	TCEA2	-0.034765412	0.436567693
RACGAP1	RPL36AL	0.095756067	0.031779142
RACGAP1	AC026124.2	0.083802949	0.060362986
RACGAP1	SCTR	-0.499116347	4.81E-33
RACGAP1	TRAV26-2	-0.028839955	0.51870832
RACGAP1	RND2	0.20314138	4.38E-06
RACGAP1	IP6K3	0.094058824	0.034949029
RACGAP1	RN7SL481P	0.070565851	0.113955687
RACGAP1	CNIH2	0.36661256	1.90E-17
RACGAP1	COL1A2	0.190131006	1.76E-05
RACGAP1	TMCO6	0.119350049	0.007369542
RACGAP1	ERVH48-1	0.207599665	2.66E-06
RACGAP1	CFAP20DC	0.478388797	3.95E-30
RACGAP1	CYP3A5	-0.058925699	0.187027282
RACGAP1	DOCK5	0.033526725	0.453094373
RACGAP1	ZNF251	0.086815501	0.051666786
RACGAP1	CBR3-AS1	-0.226663599	2.78E-07
RACGAP1	ZNF639	0.545084477	2.87E-40
RACGAP1	ADAM1B	-0.154967302	0.000486648
RACGAP1	MYO1B	0.116865804	0.008703122
RACGAP1	FGL1	0.104455057	0.019115672
RACGAP1	RPL36	0.003795546	0.932329971
RACGAP1	AC131971.1	-0.018031109	0.686637591
RACGAP1	TMED4	0.080930993	0.069746588
RACGAP1	CDC37L1	-0.027236309	0.542232812
RACGAP1	LRRC58	0.353885444	2.76E-16
RACGAP1	MIEF2	-0.140937612	0.00153034
RACGAP1	ARHGEF5	0.134906411	0.002429559
RACGAP1	PPP1R8	0.426807585	1.10E-23
RACGAP1	WNT16	0.194765701	1.09E-05
RACGAP1	LINC02577	0.291321089	2.69E-11
RACGAP1	GGTLC4P	-0.328183277	4.28E-14
RACGAP1	MCF2L	-0.050069316	0.262352999
RACGAP1	AC008703.1	-0.217880315	8.07E-07
RACGAP1	TSPAN9	-0.11121755	0.012564112
RACGAP1	LRR1	0.663708267	3.56E-65
RACGAP1	AC012513.3	0.000634736	0.988670234
RACGAP1	ACAT2	0.447578288	3.78E-26
RACGAP1	DSEL	-0.048567062	0.27695846
RACGAP1	AQP1	-0.313277416	6.46E-13
RACGAP1	YWHAH	0.277009027	2.59E-10
RACGAP1	WDPCP	0.047895153	0.283666512
RACGAP1	SERPINA1	-0.200172729	6.07E-06
RACGAP1	AC009996.1	-0.059691931	0.181349395
RACGAP1	LRRC4	-0.191717883	1.50E-05
RACGAP1	AC092436.3	-0.099512612	0.025626546
RACGAP1	SLC45A3	0.026273677	0.556604384
RACGAP1	PHF19	0.614943281	1.20E-53
RACGAP1	UBA1	0.213225311	1.39E-06
RACGAP1	SGK3	0.04098044	0.35904093
RACGAP1	ZNF554	-0.210774518	1.85E-06
RACGAP1	AC113410.1	-0.107888353	0.015489252
RACGAP1	TBCA	0.319061143	2.29E-13
RACGAP1	AL513365.1	-0.085789063	0.054504264
RACGAP1	RPL10	-0.00390765	0.930336286
RACGAP1	TXNP5	0.101932728	0.022231853
RACGAP1	AC091563.1	-0.33773555	6.93E-15
RACGAP1	ARHGAP39	0.210906265	1.82E-06
RACGAP1	SRGAP3	-0.168257393	0.000149864
RACGAP1	AL133230.1	-0.040523745	0.364425696
RACGAP1	VSIR	-0.088009069	0.048523349
RACGAP1	AC097493.3	-0.223171737	4.27E-07
RACGAP1	SMARCA2	-0.174829249	8.09E-05
RACGAP1	SLC41A2	0.166772782	0.000171713
RACGAP1	MIIP	0.06132828	0.169652632
RACGAP1	DIPK1A	0.190060137	1.78E-05
RACGAP1	AP003559.1	0.057353594	0.199084587
RACGAP1	RPP40	0.403176082	4.40E-21
RACGAP1	MIR762HG	0.012094656	0.786706471
RACGAP1	COX5BP6	0.095905173	0.031512795
RACGAP1	AC156455.1	0.378470652	1.41E-18
RACGAP1	PPP1R26	0.015659462	0.726073929
RACGAP1	SBDSP1	0.233542561	1.17E-07
RACGAP1	SLC1A5	0.242906552	3.45E-08
RACGAP1	RCBTB1	0.241396957	4.21E-08
RACGAP1	AC099336.2	-0.110232404	0.013374187
RACGAP1	FRRS1	0.257794393	4.44E-09
RACGAP1	FDX1	0.052536312	0.239535929
RACGAP1	FBXO17	0.242056038	3.86E-08
RACGAP1	SLC35F6	0.345948127	1.38E-15
RACGAP1	FCF1	0.400240581	8.96E-21
RACGAP1	C10orf143	-0.453257846	7.47E-27
RACGAP1	C11orf54	-0.230379472	1.75E-07
RACGAP1	CD37	-0.206188756	3.12E-06
RACGAP1	AC106028.2	-0.198277161	7.45E-06
RACGAP1	MARVELD2	-0.051047182	0.253135881
RACGAP1	AL606469.1	-0.11711405	0.008560807
RACGAP1	AC010168.2	-0.051603803	0.247990926
RACGAP1	SLC38A9	0.230202913	1.79E-07
RACGAP1	IRAK1	0.400065199	9.34E-21
RACGAP1	C16orf91	0.154744835	0.000495955
RACGAP1	LRP11	0.173152144	9.49E-05
RACGAP1	SBNO2	0.18408863	3.27E-05
RACGAP1	PRDM1	0.107238097	0.016125708
RACGAP1	AL604028.2	0.055710664	0.212280114
RACGAP1	LINC01214	0.243562753	3.16E-08
RACGAP1	KIF9	-0.176251332	7.06E-05
RACGAP1	TFG	0.475986758	8.35E-30
RACGAP1	P2RY1	0.129573066	0.003601911
RACGAP1	KRT8P12	0.141661332	0.001446011
RACGAP1	CD101	-0.012110815	0.786428385
RACGAP1	DNAJC13	0.36789402	1.44E-17
RACGAP1	MMS22L	0.584538288	2.00E-47
RACGAP1	DHRS7	0.006058673	0.892180944
RACGAP1	PCNPP1	0.257967255	4.34E-09
RACGAP1	C1QTNF12	0.153036302	0.000573144
RACGAP1	AC004918.3	0.113456546	0.010882124
RACGAP1	RASA4CP	-0.171386154	0.000112074
RACGAP1	AC011472.2	-0.037928483	0.395972402
RACGAP1	SAP30L-AS1	-0.165581492	0.000191369
RACGAP1	AC135178.6	-0.0445941	0.318206773
RACGAP1	TC2N	0.022925811	0.60797894
RACGAP1	LINC02084	-0.035631799	0.425217041
RACGAP1	PHGR1	0.034523229	0.439771415
RACGAP1	HSD17B8	-0.164490296	0.000211205
RACGAP1	SIAH2	0.444030896	1.02E-25
RACGAP1	GPSM1	0.078645233	0.078040487
RACGAP1	JPH1	-0.063494494	0.155047973
RACGAP1	AL513477.1	-0.143875781	0.001213794
RACGAP1	RNU1-124P	-0.016112017	0.718488777
RACGAP1	AKAP9	0.127945459	0.004050529
RACGAP1	ABCC1	0.249164096	1.48E-08
RACGAP1	TNNC1	-0.298062978	8.86E-12
RACGAP1	PPAN	0.137940034	0.001929915
RACGAP1	AC010201.1	-0.232260167	1.38E-07
RACGAP1	STING1	-0.359912625	7.90E-17
RACGAP1	SAP30L	-0.044744119	0.316579858
RACGAP1	CILP2	0.019578262	0.661354263
RACGAP1	AC040169.3	0.089482673	0.044864827
RACGAP1	NUP133	0.353545216	2.96E-16
RACGAP1	EEF1A1P6	-0.105715559	0.017706306
RACGAP1	AL035252.3	-0.075697069	0.089901344
RACGAP1	AC139453.2	-0.18084682	4.51E-05
RACGAP1	RCN3	0.098173387	0.027690585
RACGAP1	AC092115.1	0.227528538	2.50E-07
RACGAP1	AL031432.2	-0.024718823	0.580201343
RACGAP1	UBASH3B	0.126834211	0.00438525
RACGAP1	AC009054.2	-0.037796578	0.397618497
RACGAP1	COLEC11	0.118067953	0.00803306
RACGAP1	MAP7D3	0.300582182	5.80E-12
RACGAP1	ZNF684	0.062951411	0.158616808
RACGAP1	MLXP1	0.25172091	1.04E-08
RACGAP1	GPAM	0.012682235	0.776612219
RACGAP1	POLR3K	0.227494002	2.51E-07
RACGAP1	AL133338.1	0.204448008	3.79E-06
RACGAP1	NCOA1	0.177612326	6.19E-05
RACGAP1	ZBTB40	0.017393314	0.697164985
RACGAP1	KCNMA1	0.078349644	0.07916922
RACGAP1	QRSL1	0.380936727	8.11E-19
RACGAP1	GBP1	0.400865861	7.70E-21
RACGAP1	AC137932.3	-0.121777731	0.006246012
RACGAP1	AL078582.1	0.073292838	0.100609449
RACGAP1	PRKAR2B	-0.068467417	0.125141956
RACGAP1	MARCHF5	0.425689154	1.47E-23
RACGAP1	BCL2L2	0.076190474	0.087821169
RACGAP1	TRBC2	-0.062083124	0.164451003
RACGAP1	AC132872.3	-0.058218395	0.192383714
RACGAP1	DZIP1L	0.049198993	0.270748639
RACGAP1	P2RY6	0.207449036	2.70E-06
RACGAP1	KSR1	0.04002062	0.370415847
RACGAP1	MIR106B	-0.066565767	0.135999798
RACGAP1	CES4A	-0.266520821	1.26E-09
RACGAP1	TOMM40P4	0.335780701	1.01E-14
RACGAP1	IGKV2-26	-0.121841463	0.006218709
RACGAP1	COMT	-0.05688735	0.202767055
RACGAP1	TMED2-DT	0.04706535	0.292101153
RACGAP1	RNF7	0.395924859	2.52E-20
RACGAP1	RPL39P16	0.24885324	1.54E-08
RACGAP1	PLBD2	0.315797916	4.13E-13
RACGAP1	PAIP2B	0.005039915	0.910226372
RACGAP1	MTUS1	-0.179245727	5.28E-05
RACGAP1	UROS	0.057906575	0.194780525
RACGAP1	PKM	0.371376592	6.78E-18
RACGAP1	TDRKH-AS1	0.025601022	0.56675544
RACGAP1	ATP6V0A1	-0.131639756	0.00309734
RACGAP1	LINC01513	-0.168655172	0.00014447
RACGAP1	AP003119.2	0.315012268	4.75E-13
RACGAP1	CADM1	-0.131849606	0.003049879
RACGAP1	SLC40A1	-0.148457628	0.000838392
RACGAP1	BLOC1S1	0.070835669	0.112576176
RACGAP1	SNHG25	-0.115516168	0.009514347
RACGAP1	AC002128.2	-0.032206893	0.471084775
RACGAP1	ST20	-0.05643332	0.206400352
RACGAP1	SRRM5	0.059916805	0.179707507
RACGAP1	CTBP2	0.375758785	2.58E-18
RACGAP1	UPRT	-0.073358149	0.100305736
RACGAP1	TOLLIP	-0.040575568	0.363812148
RACGAP1	ARHGEF26-AS1	-0.204292582	3.85E-06
RACGAP1	GPR65	0.00206006	0.963240571
RACGAP1	AC007036.1	-0.078626878	0.078110193
RACGAP1	PRDM6	-0.339256067	5.16E-15
RACGAP1	HCFC1R1	-0.119765586	0.00716526
RACGAP1	RAB24	-0.048144149	0.281167962
RACGAP1	BHLHA15	0.119562394	0.007264509
RACGAP1	DHRS9	-0.00824537	0.853646774
RACGAP1	CMTR2	0.082692301	0.063860048
RACGAP1	SDF2	0.091853451	0.039466671
RACGAP1	NAPSB	-0.318555814	2.51E-13
RACGAP1	NCOA6	0.361409394	5.76E-17
RACGAP1	PLPP5	-0.014407257	0.747199744
RACGAP1	AC093788.1	-0.110336071	0.013286829
RACGAP1	HGSNAT	-0.150686504	0.00069761
RACGAP1	RNU1-61P	-0.141927397	0.001416098
RACGAP1	RAD17P1	-0.341286319	3.47E-15
RACGAP1	DTNB	-0.008177013	0.854846617
RACGAP1	PLCL2	0.050920337	0.254318634
RACGAP1	TOMM5	0.129742604	0.003557873
RACGAP1	TOLLIP-AS1	-0.162084939	0.000261927
RACGAP1	RNU6-780P	-0.003612454	0.93558702
RACGAP1	KLHL23	0.295698619	1.31E-11
RACGAP1	CFAP52	-0.255547761	6.10E-09
RACGAP1	AC145423.2	-0.056140312	0.208769994
RACGAP1	AKAP7	-0.079012358	0.076656814
RACGAP1	AC002480.1	0.271239484	6.23E-10
RACGAP1	ZCWPW1	-0.189263531	1.93E-05
RACGAP1	KLHL5	0.437171644	6.80E-25
RACGAP1	SNAI1	0.375454697	2.77E-18
RACGAP1	HCST	-0.042850832	0.337511639
RACGAP1	S100A3	0.081520063	0.067730285
RACGAP1	C4A	-0.275727297	3.16E-10
RACGAP1	DNAJC22	0.353795537	2.81E-16
RACGAP1	AC233280.36	0.187619041	2.28E-05
RACGAP1	FAAP20	-0.096898663	0.029786409
RACGAP1	ABCC6	-0.461340875	7.06E-28
RACGAP1	HOXC8	0.281688067	1.25E-10
RACGAP1	TNFRSF18	0.131020594	0.003241313
RACGAP1	R3HDM1	0.620190021	8.62E-55
RACGAP1	MIR29B2CHG	-0.286565033	5.80E-11
RACGAP1	CCDC106	-0.039076421	0.381820764
RACGAP1	GPR137B	0.269107548	8.57E-10
RACGAP1	B3GAT1-DT	-0.374022528	3.79E-18
RACGAP1	RADX	0.072925354	0.102331995
RACGAP1	AC142472.1	-0.129137554	0.003717312
RACGAP1	AC053527.1	-0.066123994	0.138623075
RACGAP1	ZKSCAN2-DT	-0.155302558	0.000472928
RACGAP1	ACBD5	0.314990311	4.77E-13
RACGAP1	PDGFRL	0.066582133	0.135903354
RACGAP1	AL606517.1	-0.055501095	0.214007584
RACGAP1	LINC00973	0.24965459	1.38E-08
RACGAP1	CHMP4B	0.190360758	1.72E-05
RACGAP1	ICA1L	0.027074821	0.544630797
RACGAP1	RBSN	-0.049605235	0.266807216
RACGAP1	PTPN22	-0.039623351	0.375188497
RACGAP1	NPIPP1	-0.128902559	0.003780962
RACGAP1	ZNF525	0.387708534	1.73E-19
RACGAP1	ZNF622	0.264717432	1.64E-09
RACGAP1	TKT	0.05037473	0.259449761
RACGAP1	NSF	0.340827828	3.79E-15
RACGAP1	AC018665.1	-0.119035662	0.007527543
RACGAP1	ZNF646	0.135930974	0.002248945
RACGAP1	AL451165.2	-0.146852938	0.000955542
RACGAP1	CDKL1	-0.136604358	0.00213701
RACGAP1	C19orf53	0.117998152	0.008070669
RACGAP1	RN7SL546P	-0.029539152	0.508618655
RACGAP1	FAM20C	0.038164768	0.393033978
RACGAP1	TRAPPC8	0.251186974	1.12E-08
RACGAP1	RN7SL145P	-0.186413657	2.58E-05
RACGAP1	WNT11	-0.173961873	8.79E-05
RACGAP1	RNU6-610P	-0.110196576	0.013404497
RACGAP1	LINC02878	-0.005797429	0.896803476
RACGAP1	TMEM187	0.003732938	0.93344359
RACGAP1	ECD	0.334090461	1.40E-14
RACGAP1	C7orf57	-0.209536125	2.13E-06
RACGAP1	FOXO4	-0.054341215	0.223751382
RACGAP1	SLA	0.050696649	0.256413716
RACGAP1	B4GALNT2	0.118106074	0.008012587
RACGAP1	MYO7A	0.294451141	1.61E-11
RACGAP1	CCDC110	0.142566275	0.001346579
RACGAP1	AC090543.2	0.052999577	0.235411748
RACGAP1	RPL31	-0.010644743	0.811765161
RACGAP1	PDGFRL2P	-0.230595786	1.70E-07
RACGAP1	AL671883.1	0.114560592	0.01012869
RACGAP1	MYDGF	0.119053108	0.007518696
RACGAP1	BNC1	0.152079107	0.000621123
RACGAP1	KIF18B	0.807198368	8.80E-117
RACGAP1	MIR4482	0.193585057	1.23E-05
RACGAP1	ELAVL1	0.484858937	5.11E-31
RACGAP1	C18orf32	-0.220494408	5.90E-07
RACGAP1	NIFK-AS1	-0.016566155	0.710904807
RACGAP1	TPI1	0.564134719	1.32E-43
RACGAP1	TMCO1	0.129471747	0.003628465
RACGAP1	SLC46A2	-0.346991129	1.12E-15
RACGAP1	ATP5F1A	0.180225126	4.80E-05
RACGAP1	NCAM1	0.160831353	0.000292673
RACGAP1	Z83840.1	0.040863516	0.360414779
RACGAP1	RGS20	0.336608221	8.62E-15
RACGAP1	MXRA7P1	0.125584961	0.004791229
RACGAP1	MIR5572	0.047737136	0.285259887
RACGAP1	PTMAP12	0.16330197	0.000234989
RACGAP1	SCARNA23	-0.051098718	0.252656433
RACGAP1	LRWD1	0.308910927	1.39E-12
RACGAP1	CYTIP	-0.023015889	0.606569414
RACGAP1	ZNF506	-0.017756833	0.691157492
RACGAP1	STIM2-AS1	-0.177011649	6.56E-05
RACGAP1	TBX2-AS1	-0.352532841	3.64E-16
RACGAP1	AC007996.1	0.073305761	0.100549296
RACGAP1	ACSF3	-0.129392567	0.003649339
RACGAP1	ELFN1	0.138246109	0.001885124
RACGAP1	TMEM150C	0.029747799	0.505627799
RACGAP1	AC005041.3	0.007237243	0.871374586
RACGAP1	NAAA	0.107715259	0.015656482
RACGAP1	TRIM56	-0.056242289	0.207943054
RACGAP1	BMPR1B	0.13460731	0.002484727
RACGAP1	RANP4	-0.09235028	0.038407968
RACGAP1	PLEKHG2	0.188861674	2.01E-05
RACGAP1	CRYBG2	0.234614762	1.02E-07
RACGAP1	BLOC1S4	0.198652154	7.15E-06
RACGAP1	F11R	-0.021505948	0.630385894
RACGAP1	VPS13D	-0.101981908	0.022167119
RACGAP1	ZNF212	0.228298083	2.27E-07
RACGAP1	TBC1D10B	0.295330468	1.40E-11
RACGAP1	PDGFRA	-0.016755241	0.707755461
RACGAP1	AC015911.3	-0.037002249	0.407617913
RACGAP1	AC100830.2	-0.033322539	0.45585206
RACGAP1	SDCBP2	-0.019085926	0.669359938
RACGAP1	NINJ2	-0.269865575	7.66E-10
RACGAP1	RASGRP4	-0.143501001	0.001250509
RACGAP1	ZNF672	-0.061708369	0.16701827
RACGAP1	MCOLN3	0.201288102	5.37E-06
RACGAP1	UBL4A	0.392647782	5.46E-20
RACGAP1	SGSM2	-0.219369797	6.75E-07
RACGAP1	ARSD	-0.256496998	5.34E-09
RACGAP1	ANKRD27	0.435218573	1.16E-24
RACGAP1	ZNF575	-0.165295509	0.000196392
RACGAP1	EEF1A1P1	-0.016284834	0.715599485
RACGAP1	RNU1-103P	0.000275005	0.995091139
RACGAP1	DNAJC3-DT	0.071668314	0.108401707
RACGAP1	AMZ2P1	-0.015146642	0.734701612
RACGAP1	ARFGAP1	0.115714257	0.009391222
RACGAP1	ANXA6	-0.017327812	0.698249501
RACGAP1	COX18	-0.055714917	0.212245163
RACGAP1	TMEM99	0.001987026	0.964542907
RACGAP1	MIR339	-0.146100749	0.001015505
RACGAP1	MGST2	-0.183648794	3.42E-05
RACGAP1	TTYH3	0.269802432	7.73E-10
RACGAP1	TRPM2-AS	0.265218426	1.52E-09
RACGAP1	PLEKHH3	0.005713437	0.898290417
RACGAP1	ACOT13	0.113645488	0.010749764
RACGAP1	H2BC20P	0.149136469	0.000792954
RACGAP1	PCDHB10	0.130194572	0.003442849
RACGAP1	AC020916.1	-0.222030393	4.90E-07
RACGAP1	ZNF550	0.194054146	1.17E-05
RACGAP1	DCTD	0.048737788	0.27527132
RACGAP1	ENPP4	-0.140700382	0.00155895
RACGAP1	PHC3	0.055474607	0.214226641
RACGAP1	TLR8-AS1	-0.16503356	0.000201101
RACGAP1	CASD1	-0.036394796	0.415364731
RACGAP1	RPS23	-0.121723887	0.006269162
RACGAP1	FRG1FP	0.250894917	1.17E-08
RACGAP1	DHRS4L2	-0.001129254	0.979844775
RACGAP1	LPXN	-0.052275445	0.241880513
RACGAP1	CDK7	0.185512691	2.83E-05
RACGAP1	AL391427.1	-0.038323127	0.391072036
RACGAP1	RN7SL8P	-0.275758444	3.14E-10
RACGAP1	NEGR1	-0.260691117	2.94E-09
RACGAP1	TBXA2R	0.076262427	0.087521078
RACGAP1	TSPO	-0.087410178	0.050080004
RACGAP1	CIITA	-0.2075606	2.67E-06
RACGAP1	PHF12	0.115299251	0.00965082
RACGAP1	ELOVL2	0.272034634	5.53E-10
RACGAP1	SCPEP1	-0.017378279	0.697413866
RACGAP1	AL390195.2	-0.119863199	0.007118014
RACGAP1	RAD23B	0.524433243	6.92E-37
RACGAP1	CANT1	0.366251514	2.06E-17
RACGAP1	RNY3	-0.06233004	0.16277577
RACGAP1	HK3	0.118926099	0.007583313
RACGAP1	MIPEPP3	0.048761218	0.275040332
RACGAP1	HS1BP3	0.073261066	0.100757462
RACGAP1	RANBP2	0.21517636	1.11E-06
RACGAP1	VWA7	-0.090144354	0.04329914
RACGAP1	IGF2	0.121975082	0.006161815
RACGAP1	C17orf100	0.024385598	0.585318647
RACGAP1	AC069023.1	-0.065007539	0.145425785
RACGAP1	EGFL6	0.038803756	0.385153826
RACGAP1	KLHL32	-0.038513268	0.388724183
RACGAP1	DTD1	0.32587657	6.58E-14
RACGAP1	DCUN1D2	0.039942372	0.371352906
RACGAP1	ARNT	0.136004457	0.002236475
RACGAP1	IGHV1-12	-0.102010887	0.022129051
RACGAP1	SDCBP2-AS1	-0.050120431	0.261865551
RACGAP1	ATF7IP	0.207319408	2.74E-06
RACGAP1	LINC00963	-0.03301674	0.459999638
RACGAP1	MIR1244-4	0.216247469	9.79E-07
RACGAP1	CALHM6	0.264909474	1.59E-09
RACGAP1	PLSCR4	-0.075167894	0.092176078
RACGAP1	AC117503.2	0.103149165	0.020677937
RACGAP1	WLS	-0.139319889	0.001735409
RACGAP1	CCN2	-0.048852033	0.274146247
RACGAP1	NELFB	0.253536388	8.09E-09
RACGAP1	SOX11	0.099049192	0.026325243
RACGAP1	RBM48	0.280390166	1.54E-10
RACGAP1	ZNF680	0.228581865	2.19E-07
RACGAP1	GNG2	-0.047684344	0.285793561
RACGAP1	LRAT	-0.122971331	0.005752135
RACGAP1	GCG	0.058815899	0.187851526
RACGAP1	SIN3B	0.081304943	0.068460998
RACGAP1	PMS2CL	0.258483284	4.03E-09
RACGAP1	ZBTB44	0.136092866	0.002221556
RACGAP1	GDPD5	-0.034470384	0.440472271
RACGAP1	UBE2R2	0.464293959	2.94E-28
RACGAP1	SERPINA6	-0.054296759	0.224131039
RACGAP1	TMEM266	-0.060621053	0.174636823
RACGAP1	C6orf223	0.155639371	0.000459508
RACGAP1	AC008764.2	-0.158125422	0.000370881
RACGAP1	AC004471.1	0.246215613	2.21E-08
RACGAP1	IGLV5-48	-0.103741282	0.019956328
RACGAP1	AL592114.1	0.00274199	0.951085611
RACGAP1	SUMO1	0.386774538	2.14E-19
RACGAP1	B3GNT2	0.349804928	6.34E-16
RACGAP1	SHC2	-0.26555659	1.45E-09
RACGAP1	TRBV5-6	0.058644001	0.189147281
RACGAP1	MIR3142HG	-0.109532656	0.013977204
RACGAP1	ANKRD44	-0.248913258	1.53E-08
RACGAP1	COX7A2L	0.39309065	4.92E-20
RACGAP1	NDUFS7	0.054541815	0.22204396
RACGAP1	PLAA	0.411648835	5.42E-22
RACGAP1	COX20P1	-0.049249232	0.270259061
RACGAP1	IER3IP1	-0.018289637	0.682387407
RACGAP1	CNMD	-0.154427603	0.000509513
RACGAP1	RHBDF1	-0.188982983	1.99E-05
RACGAP1	MIR6124	-0.124336117	0.005230667
RACGAP1	TSPAN3	-0.282051075	1.19E-10
RACGAP1	AL132656.4	0.03276614	0.463414199
RACGAP1	PLCH2	-0.220036589	6.23E-07
RACGAP1	RPL21P37	-0.010496524	0.814338144
RACGAP1	RBM4	-0.069599918	0.119003296
RACGAP1	SNX10	0.242283996	3.74E-08
RACGAP1	TMEM115	-0.085336301	0.055796448
RACGAP1	USP20	-0.031970419	0.474349116
RACGAP1	METTL15	0.114206417	0.010365184
RACGAP1	LRP5	0.089133941	0.045708985
RACGAP1	PLIN4	-0.05036831	0.259510559
RACGAP1	UCKL1	0.135523154	0.002319314
RACGAP1	AC027277.2	-0.243961133	2.99E-08
RACGAP1	INF2	0.104694545	0.018840612
RACGAP1	EMP1	0.001499341	0.973241527
RACGAP1	MAP10	0.071515001	0.109161031
RACGAP1	SNORD6	-0.028406179	0.5250193
RACGAP1	GSE1	0.131714515	0.003080356
RACGAP1	ZNF121	0.107159092	0.016204576
RACGAP1	CRYM	-0.418137696	1.05E-22
RACGAP1	CYB561D1	0.039104608	0.381477221
RACGAP1	RASGRP1	-0.172064939	0.000105156
RACGAP1	RENBP	0.012961685	0.771824481
RACGAP1	AC006449.2	0.003925945	0.930010959
RACGAP1	PABPC3	0.179457092	5.17E-05
RACGAP1	MIR4322	0.038892499	0.384067091
RACGAP1	AC093001.1	-0.007640894	0.864268172
RACGAP1	RN7SL736P	-0.018864379	0.672974759
RACGAP1	FGF14-AS2	-0.1707534	0.000118906
RACGAP1	NKAP	0.255513031	6.13E-09
RACGAP1	AC018816.1	-0.055848374	0.211150453
RACGAP1	CCNE2	0.62950297	7.11E-57
RACGAP1	CTTNBP2	-0.030674189	0.492460725
RACGAP1	ALG9	0.261981289	2.44E-09
RACGAP1	UFD1	0.455573878	3.83E-27
RACGAP1	PNRC1	-0.035342512	0.428987792
RACGAP1	CGN	-0.057346431	0.199140792
RACGAP1	EML4	0.233832666	1.13E-07
RACGAP1	CHGB	0.143292591	0.001271365
RACGAP1	RPL18A	0.056873911	0.202873925
RACGAP1	MT-CO3	-0.135814822	0.002268786
RACGAP1	AL359183.1	-0.008428572	0.850432826
RACGAP1	TBC1D23	0.371303162	6.89E-18
RACGAP1	SGPP2	-0.212512534	1.51E-06
RACGAP1	MAP3K2	0.21114122	1.77E-06
RACGAP1	LINC02635	-0.243101612	3.36E-08
RACGAP1	IGKJ5	-0.062985982	0.1583878
RACGAP1	RPRD1B	0.471435343	3.39E-29
RACGAP1	TXNP6	0.055241224	0.216163707
RACGAP1	RBM12B	0.283463742	9.49E-11
RACGAP1	COL1A1	0.198501642	7.27E-06
RACGAP1	AL512604.1	-0.068104259	0.127161699
RACGAP1	LTB4R	0.078034262	0.08038809
RACGAP1	MEF2C	-0.242121446	3.83E-08
RACGAP1	IGHJ4	-0.082218517	0.065401777
RACGAP1	BX537318.1	-0.084892881	0.05708653
RACGAP1	AC005972.2	-0.046647155	0.296414967
RACGAP1	DMBT1	-0.285956442	6.39E-11
RACGAP1	MIR320D1	-0.140759425	0.001551783
RACGAP1	KCNE3	0.181808065	4.10E-05
RACGAP1	SLC46A3	-0.185771453	2.76E-05
RACGAP1	AC016590.3	-0.117470338	0.00836018
RACGAP1	CATSPERG	-0.124237807	0.005266756
RACGAP1	VEGFD	-0.423124562	2.88E-23
RACGAP1	MICOS10P3	0.010371465	0.816510652
RACGAP1	AC078856.1	-0.04796282	0.282986031
RACGAP1	SLC39A5	0.089361517	0.045156604
RACGAP1	TRIM16	0.265534701	1.45E-09
RACGAP1	IL36RN	0.177018868	6.56E-05
RACGAP1	AL390719.2	-0.242363334	3.70E-08
RACGAP1	STAG3L2	0.133963269	0.002607418
RACGAP1	NBPF9	0.052351986	0.241190924
RACGAP1	IGLV3-27	-0.054471195	0.222643984
RACGAP1	OAZ1	0.162821627	0.000245295
RACGAP1	UBR2	0.140014374	0.001644468
RACGAP1	CD40LG	-0.290965782	2.85E-11
RACGAP1	AC107385.2	0.032531454	0.466624653
RACGAP1	LINC01659	-0.052411242	0.240658014
RACGAP1	ATP5MC1P4	0.407335958	1.58E-21
RACGAP1	YWHAG	0.545419013	2.52E-40
RACGAP1	PLEKHG3	0.235736356	8.82E-08
RACGAP1	LINC02870	0.145667325	0.001051614
RACGAP1	SPRYD3	-0.024587288	0.582218814
RACGAP1	RNF217	0.104900508	0.018606824
RACGAP1	STX16	0.058166344	0.192782295
RACGAP1	AL109741.1	-0.063734962	0.153487307
RACGAP1	NEK7	0.06202791	0.164827378
RACGAP1	NRBP2	-0.181038388	4.43E-05
RACGAP1	RPL35	0.101701875	0.022537916
RACGAP1	BAG3	0.119049715	0.007520416
RACGAP1	PGAM1P8	0.033783387	0.449641334
RACGAP1	DOCK6	0.046491088	0.298035685
RACGAP1	H2AC8	0.199223548	6.73E-06
RACGAP1	RPAIN	-0.073839033	0.098091876
RACGAP1	WRNIP1	0.416155238	1.73E-22
RACGAP1	TARS3	-0.060714683	0.173970769
RACGAP1	CENPN	0.818494974	1.12E-122
RACGAP1	CEACAM19	0.199919028	6.24E-06
RACGAP1	GLIS2-AS1	-0.312144864	7.89E-13
RACGAP1	RAN	0.714727851	8.04E-80
RACGAP1	MMP24	-0.211046692	1.79E-06
RACGAP1	ACOT7	0.43748472	6.24E-25
RACGAP1	RNA5SP383	-0.000734847	0.986883443
RACGAP1	SEPSECS	-0.013504183	0.762554872
RACGAP1	NR1D1	0.116522562	0.008903368
RACGAP1	CPSF4	0.425753314	1.45E-23
RACGAP1	PPM1L	-0.019896431	0.656201031
RACGAP1	POLR3F	0.422210606	3.66E-23
RACGAP1	INSL4	0.08742652	0.050036979
RACGAP1	GABARAPL2	-0.037752463	0.398169942
RACGAP1	RBM12B-AS1	0.206195704	3.11E-06
RACGAP1	TTLL4	0.438043039	5.36E-25
RACGAP1	BORCS6	-0.126234786	0.004576002
RACGAP1	ICOS	0.077017184	0.084422705
RACGAP1	RCBTB2	-0.13771889	0.001962882
RACGAP1	CDKL5	-0.138057585	0.001912599
RACGAP1	MIR4483	-0.102999139	0.020864335
RACGAP1	NQO1	0.081305662	0.068458544
RACGAP1	FSCN2	-0.122362563	0.005999459
RACGAP1	PLXNC1	0.028846646	0.518611291
RACGAP1	MIR6730	-0.135400903	0.002340797
RACGAP1	AC108449.2	0.031664745	0.478586999
RACGAP1	SCGB3A1	-0.491365969	6.24E-32
RACGAP1	PLA2G4E	-0.112701437	0.011425633
RACGAP1	MTX1	0.35499205	2.20E-16
RACGAP1	AL138756.1	-0.067824897	0.128732542
RACGAP1	ECSIT	0.173830476	8.90E-05
RACGAP1	USP32	0.413043343	3.81E-22
RACGAP1	AC021087.2	0.113173544	0.011083078
RACGAP1	TICAM1	0.137115393	0.002055487
RACGAP1	IGHG1	0.047224808	0.290467419
RACGAP1	NCKAP1	0.415529184	2.03E-22
RACGAP1	AL023807.1	0.012856092	0.773632578
RACGAP1	AC009318.4	-0.12317576	0.005671161
RACGAP1	BCL2L1-AS1	-0.042556153	0.340847539
RACGAP1	AC007066.2	-0.063533066	0.15479683
RACGAP1	PAN3	0.098744127	0.026794094
RACGAP1	PF4V1	0.088942768	0.046177382
RACGAP1	HSD11B1	0.165244776	0.000197296
RACGAP1	MAB21L4	-0.118321408	0.007897811
RACGAP1	CDPF1	-0.06275364	0.159931736
RACGAP1	TMEM191A	-0.081330205	0.068374855
RACGAP1	GTPBP8	0.43112229	3.49E-24
RACGAP1	BHLHE40	-0.005513232	0.901836112
RACGAP1	FBXO38	-0.11876175	0.007667663
RACGAP1	BUB3	0.69296917	3.36E-73
RACGAP1	LINC00324	-0.254367574	7.20E-09
RACGAP1	TMEM39A	0.414080626	2.94E-22
RACGAP1	MSTO2P	0.030869771	0.489704477
RACGAP1	RPL24P2	0.065433489	0.14280095
RACGAP1	AP002856.2	-0.100855102	0.02369203
RACGAP1	AL133482.1	-0.351715933	4.30E-16
RACGAP1	PLPP1	0.018641016	0.676626838
RACGAP1	PGM5	-0.303389716	3.60E-12
RACGAP1	ZNF285	0.120194104	0.006959918
RACGAP1	RIOK1	0.551786046	2.03E-41
RACGAP1	AF186192.1	-0.032936207	0.461095416
RACGAP1	AC138150.1	-0.090429691	0.042638313
RACGAP1	LCN15	0.120477921	0.006826833
RACGAP1	GATAD2A	0.255097751	6.50E-09
RACGAP1	RN7SL674P	0.003929914	0.929940383
RACGAP1	KANK2	-0.180534057	4.65E-05
RACGAP1	SPIB	-0.199962304	6.21E-06
RACGAP1	CDK11B	0.116714931	0.008790641
RACGAP1	CD93	-0.038700971	0.386414852
RACGAP1	MPHOSPH9	0.588689717	3.09E-48
RACGAP1	CENATAC-DT	0.273368076	4.52E-10
RACGAP1	SRRM1	0.248458868	1.63E-08
RACGAP1	ACVR2A	-0.044793217	0.316048584
RACGAP1	ADPRM	-0.090948807	0.041457864
RACGAP1	BCL2L1	0.12367619	0.005477252
RACGAP1	GRIA1	-0.315269784	4.53E-13
RACGAP1	LINC00852	-0.196095986	9.42E-06
RACGAP1	TFF1	0.073497888	0.09965836
RACGAP1	PRKAR1B	0.120315027	0.006902935
RACGAP1	PAK3	-0.108284751	0.015112173
RACGAP1	SNU13	0.110937419	0.012789934
RACGAP1	AC003092.1	0.199692136	6.39E-06
RACGAP1	RP9	0.167060783	0.000167254
RACGAP1	NR2F6	0.097351951	0.029026065
RACGAP1	ST3GAL6	-0.20911188	2.24E-06
RACGAP1	CCNB2	0.869748075	8.86E-156
RACGAP1	AC135977.1	0.3003452	6.04E-12
RACGAP1	HHIPL1	0.147928214	0.000875487
RACGAP1	PRORSD1P	0.045153638	0.312166476
RACGAP1	XAB2	0.077829063	0.08118926
RACGAP1	UBA6	0.498317783	6.28E-33
RACGAP1	CASC9	0.321165053	1.57E-13
RACGAP1	AL157932.1	0.093057965	0.03694157
RACGAP1	PAXBP1	0.14832348	0.000847651
RACGAP1	ZFAND5	-0.0939937	0.035075837
RACGAP1	IGHV3-66	0.034762013	0.436612574
RACGAP1	AC245884.8	-0.191176903	1.58E-05
RACGAP1	IGKJ1	-0.119821338	0.00713824
RACGAP1	RBMS1	0.108147417	0.015241891
RACGAP1	AC087286.1	-0.069595414	0.119027235
RACGAP1	MCM5	0.585047542	1.59E-47
RACGAP1	AP001029.1	-0.031547977	0.480211295
RACGAP1	HNMT	-0.313949596	5.73E-13
RACGAP1	GPT2	0.179703906	5.05E-05
RACGAP1	MIGA2	-0.002390775	0.957344549
RACGAP1	HSPA12B	-0.165224215	0.000197663
RACGAP1	AL365330.1	-0.237938589	6.63E-08
RACGAP1	AKAP13	-0.180636627	4.61E-05
RACGAP1	SAE1	0.546442227	1.69E-40
RACGAP1	SDHAF4	0.089787849	0.044136893
RACGAP1	AC017100.1	0.370842027	7.62E-18
RACGAP1	NKAIN4	0.135881949	0.0022573
RACGAP1	PTDSS2	0.06430574	0.149830605
RACGAP1	AC006270.1	-0.150397107	0.000714562
RACGAP1	BPIFB4	-0.055938985	0.210409532
RACGAP1	UBE2I	0.021550622	0.629675551
RACGAP1	POP1	0.652098845	3.08E-62
RACGAP1	HGS	0.317413826	3.09E-13
RACGAP1	GPR27	0.067694807	0.129469148
RACGAP1	KCTD10	0.225939137	3.04E-07
RACGAP1	ZFYVE1	0.149799498	0.000750783
RACGAP1	IPP	0.169399403	0.000134863
RACGAP1	COL6A2	0.106750447	0.016617935
RACGAP1	EFCAB6	-0.319434949	2.14E-13
RACGAP1	P4HA1	0.435608619	1.04E-24
RACGAP1	SCAMP5	0.175419427	7.65E-05
RACGAP1	RFC5	0.813036715	8.85E-120
RACGAP1	MLLT3	-0.12392417	0.005383392
RACGAP1	FSBP	0.452440003	9.46E-27
RACGAP1	TREML1	-0.309117886	1.34E-12
RACGAP1	MIR186	-0.203404936	4.25E-06
RACGAP1	AC008982.2	0.077057017	0.084261675
RACGAP1	ISY1	0.320765234	1.68E-13
RACGAP1	SEPTIN6	0.095377484	0.032464063
RACGAP1	ACKR2	0.088032583	0.048463067
RACGAP1	AF117829.1	0.099843226	0.025137908
RACGAP1	AGR3	-0.493896046	2.72E-32
RACGAP1	VSNL1	0.020948686	0.639275099
RACGAP1	MIEN1	0.213786864	1.31E-06
RACGAP1	UBE2SP1	0.532151741	4.01E-38
RACGAP1	RILPL1	0.192523756	1.37E-05
RACGAP1	LLPH-DT	0.165953891	0.000185009
RACGAP1	XPO7	0.306070526	2.28E-12
RACGAP1	CHSY3	0.069816415	0.11785704
RACGAP1	AC009704.2	-0.030983591	0.488104281
RACGAP1	SCGN	0.060757341	0.173667946
RACGAP1	HLA-DQA2	-0.046912992	0.293667881
RACGAP1	ANKRD13C	0.101996846	0.022147488
RACGAP1	GET1	-0.057055684	0.201431859
RACGAP1	SIGLEC12	0.146652963	0.000971156
RACGAP1	PAXBP1-AS1	-0.022625712	0.612685269
RACGAP1	SNHG10	0.1561466	0.000439964
RACGAP1	LCLAT1	0.462216405	5.45E-28
RACGAP1	CUEDC2	0.177353013	6.35E-05
RACGAP1	CTDP1	0.110746557	0.012945838
RACGAP1	WDR13	-0.150868255	0.000687155
RACGAP1	AC022400.4	-0.13415471	0.002570384
RACGAP1	SOX15	0.239045436	5.74E-08
RACGAP1	COMMD2	0.502654405	1.46E-33
RACGAP1	PPP4C	0.321474241	1.48E-13
RACGAP1	SCARA3	-0.24193852	3.92E-08
RACGAP1	RBAK	0.158218188	0.000367905
RACGAP1	GDPD1	0.061727396	0.166887206
RACGAP1	AC091185.1	-0.108892608	0.014549596
RACGAP1	POLR2C	0.011846444	0.790981482
RACGAP1	UGGT2	0.256417673	5.40E-09
RACGAP1	OBSCN	-0.083762044	0.060488915
RACGAP1	DHFR2	0.000423274	0.992444611
RACGAP1	NDUFB9	0.232556845	1.33E-07
RACGAP1	G6PD	0.258460387	4.04E-09
RACGAP1	PCNX1	0.142994444	0.001301759
RACGAP1	TERF1P7	-0.207860116	2.58E-06
RACGAP1	DCUN1D3	-0.098070303	0.027855225
RACGAP1	PIK3CB	0.275590793	3.22E-10
RACGAP1	RXRB	0.077893952	0.080935217
RACGAP1	ZNF691	-0.048165754	0.280951877
RACGAP1	DMAC1	0.144416376	0.001162581
RACGAP1	CCDC138	0.503180586	1.22E-33
RACGAP1	PREB	0.438559385	4.65E-25
RACGAP1	AP001207.3	-0.339240847	5.17E-15
RACGAP1	KAT6B	0.095288108	0.032627587
RACGAP1	SMOX	0.312076844	7.99E-13
RACGAP1	GBP6	0.108042031	0.015342094
RACGAP1	LINC01003	0.10203625	0.02209578
RACGAP1	SRA1	0.034052725	0.446033787
RACGAP1	AC025423.1	-0.080287815	0.072003934
RACGAP1	AL365436.2	0.038389742	0.390248498
RACGAP1	SHF	-0.108764653	0.014666465
RACGAP1	CEP85	0.450896426	1.47E-26
RACGAP1	PRR14	0.053483153	0.231160467
RACGAP1	IMP4	0.281365807	1.32E-10
RACGAP1	MLH3	0.128908501	0.003779341
RACGAP1	AP000648.4	0.097201943	0.029275823
RACGAP1	KBTBD6	0.206696046	2.94E-06
RACGAP1	LGR5	0.051352902	0.250300947
RACGAP1	ZNF184	0.211713657	1.66E-06
RACGAP1	STX5	0.214354449	1.22E-06
RACGAP1	RPL23AP7	0.321540936	1.46E-13
RACGAP1	BFAR	-0.143212211	0.001279495
RACGAP1	IL4R	-0.021917872	0.623849077
RACGAP1	CDON	0.099687244	0.025367434
RACGAP1	UBE3A	0.245053599	2.59E-08
RACGAP1	MYORG	0.170976405	0.000116455
RACGAP1	ZNF510	0.120997309	0.006589177
RACGAP1	UNC119	0.219746637	6.45E-07
RACGAP1	PAPPA	-0.123910228	0.005388631
RACGAP1	FBXO42	0.124306373	0.005241563
RACGAP1	AC009061.2	-0.087977808	0.04860359
RACGAP1	DSCR8	0.284725977	7.77E-11
RACGAP1	MTND4P24	-0.066059853	0.13900716
RACGAP1	AC023509.3	-0.155857919	0.00045099
RACGAP1	MIR5692A1	-0.097666293	0.028508623
RACGAP1	ACTA2	0.009894772	0.824804424
RACGAP1	YIPF2	0.055533464	0.21374011
RACGAP1	AC069547.2	0.010064988	0.821840623
RACGAP1	CSPG4P10	-0.313301702	6.43E-13
RACGAP1	ADAMTS14	0.092288157	0.038539016
RACGAP1	DDX42	0.117851083	0.008150425
RACGAP1	ACOT2	0.09017792	0.043220958
RACGAP1	ZMYND10	-0.248483212	1.62E-08
RACGAP1	EMC4	0.237929681	6.64E-08
RACGAP1	IFFO1	-0.075881628	0.08911867
RACGAP1	RPL3P7	-0.007686638	0.863463515
RACGAP1	RN7SKP97	0.157669112	0.000385849
RACGAP1	NRIP3	0.255108967	6.49E-09
RACGAP1	SPATS2L	0.336050689	9.60E-15
RACGAP1	AC087301.1	-0.023999015	0.59128142
RACGAP1	LUC7L3	-0.023901717	0.592786547
RACGAP1	DRC7	-0.2008182	5.65E-06
RACGAP1	MIR320B2	-0.024998269	0.575926104
RACGAP1	AC026369.3	-0.18614124	2.66E-05
RACGAP1	GPATCH11	0.368258788	1.34E-17
RACGAP1	SMS	0.522129704	1.60E-36
RACGAP1	ADCY6-DT	0.096682301	0.030155312
RACGAP1	PLEKHH2	-0.24698204	1.99E-08
RACGAP1	EPHA3	-0.206159038	3.13E-06
RACGAP1	USP37	0.45448685	5.24E-27
RACGAP1	CERS6	0.410494775	7.23E-22
RACGAP1	VGLL2	0.156175471	0.000438876
RACGAP1	C1orf50	0.056655156	0.204619301
RACGAP1	CDC26P1	0.037933746	0.395906801
RACGAP1	TMEM192	0.023686159	0.596127277
RACGAP1	SPAST	0.436771776	7.59E-25
RACGAP1	TCN2	0.06119799	0.17056277
RACGAP1	AC243562.2	-0.06523586	0.144014259
RACGAP1	TXNDC9	0.421018944	4.98E-23
RACGAP1	RPGR	-0.028725004	0.520376927
RACGAP1	LENG9	-0.049802195	0.264910518
RACGAP1	TTC23	-0.016384149	0.713940881
RACGAP1	FGD5-AS1	0.256942188	5.01E-09
RACGAP1	AC062029.1	0.222249503	4.77E-07
RACGAP1	SRP14P4	-0.43816554	5.18E-25
RACGAP1	RSL1D1	0.176964084	6.59E-05
RACGAP1	AC110079.1	-0.08287427	0.063275921
RACGAP1	SMC5-AS1	-0.168979702	0.000140204
RACGAP1	ANKRD17	0.2453871	2.47E-08
RACGAP1	STARD4-AS1	-0.053940437	0.227190626
RACGAP1	SMIM22	-0.259478247	3.50E-09
RACGAP1	ZNF671	-0.181758282	4.12E-05
RACGAP1	NXN	-0.032012948	0.473761113
RACGAP1	AL121949.2	0.02267298	0.611942926
RACGAP1	AC133134.1	0.010236086	0.818864006
RACGAP1	GPC4	-0.251179325	1.12E-08
RACGAP1	AC106900.1	0.082669741	0.063932778
RACGAP1	C5AR2	-0.084801416	0.057355693
RACGAP1	TRBD1	0.036373056	0.41564357
RACGAP1	SPEF2	-0.159135283	0.000339657
RACGAP1	ERN2	-0.305241063	2.62E-12
RACGAP1	AC090617.7	-0.047920071	0.283415802
RACGAP1	ARL4C	0.247143809	1.95E-08
RACGAP1	AC024909.1	-0.135509164	0.002321764
RACGAP1	DAP	0.012671068	0.776803719
RACGAP1	ETAA1	0.073170545	0.101180111
RACGAP1	AC010327.6	0.181865074	4.08E-05
RACGAP1	VEPH1	-0.277871796	2.27E-10
RACGAP1	IARS2	0.306357298	2.17E-12
RACGAP1	TRAM1L1	0.084865245	0.057167745
RACGAP1	DERL2	0.085869635	0.054276942
RACGAP1	OXTR	0.094777366	0.033575602
RACGAP1	ARHGAP33	0.204087989	3.94E-06
RACGAP1	LINC02875	-0.102162694	0.021930556
RACGAP1	ADAMTS1	-0.072264684	0.105487586
RACGAP1	AC079140.3	0.025510586	0.56812693
RACGAP1	RUNX1T1	-0.150307233	0.000719904
RACGAP1	TENT5C	-0.264685448	1.65E-09
RACGAP1	AC091271.1	0.168232245	0.000150212
RACGAP1	RANBP1	0.652245077	2.84E-62
RACGAP1	TRAV23DV6	-0.067833156	0.128685891
RACGAP1	POU5F1	-0.176961594	6.59E-05
RACGAP1	ANXA5	0.111785007	0.012117427
RACGAP1	AL513534.1	-0.078913954	0.077025724
RACGAP1	SRP19	-0.026173737	0.558106978
RACGAP1	STOX1	0.210214355	1.97E-06
RACGAP1	OCLN	-0.148987732	0.00080271
RACGAP1	USH1C	0.133364796	0.002726352
RACGAP1	BBS2	-0.052471792	0.240114323
RACGAP1	GRHL1	0.11084288	0.012866949
RACGAP1	GIMAP4	0.010321779	0.817374171
RACGAP1	MAGEF1	0.314770196	4.96E-13
RACGAP1	RAB5IF	0.250147696	1.29E-08
RACGAP1	CYTH2	-0.01849014	0.679098038
RACGAP1	MRPL45	0.422699157	3.22E-23
RACGAP1	SASH3	-0.046660615	0.296275468
RACGAP1	LINC02300	0.081703668	0.067111689
RACGAP1	AL139099.2	-0.051066101	0.252959803
RACGAP1	SDCCAG8	-0.121247511	0.006477361
RACGAP1	ERFL	-0.214093924	1.26E-06
RACGAP1	MIR6728	-0.012692016	0.776444507
RACGAP1	Z97832.2	-0.172579406	0.000100183
RACGAP1	HMGN1P37	0.366383887	2.00E-17
RACGAP1	AR	-0.238482271	6.18E-08
RACGAP1	AC124283.4	0.07527185	0.091725609
RACGAP1	ELOVL1	0.027867916	0.532904558
RACGAP1	RAP1A	0.051844296	0.245790727
RACGAP1	GPR15	0.109362711	0.014127219
RACGAP1	AL590666.2	0.128200441	0.003977064
RACGAP1	SH3PXD2A	0.057153355	0.200660094
RACGAP1	RN7SKP203	-0.050320383	0.259964744
RACGAP1	MTLN	0.072157504	0.106006697
RACGAP1	PICART1	-0.111575274	0.012280861
RACGAP1	EEF1A1P25	-0.007959143	0.858672972
RACGAP1	AC079684.1	0.346468036	1.24E-15
RACGAP1	ZNF560	0.143799418	0.001221193
RACGAP1	USP39	0.48594206	3.61E-31
RACGAP1	TOB2	0.000177988	0.996822887
RACGAP1	STN1	-0.198050459	7.64E-06
RACGAP1	AC087269.1	0.001353414	0.975845026
RACGAP1	RABL3	0.289275009	3.75E-11
RACGAP1	AC138393.3	-0.007333296	0.869682582
RACGAP1	CRPPA	0.102123571	0.021981562
RACGAP1	AC122129.1	-0.200948853	5.57E-06
RACGAP1	STARD4	0.271176516	6.29E-10
RACGAP1	P2RX1	-0.199509553	6.52E-06
RACGAP1	VPS9D1	-0.068671578	0.124017494
RACGAP1	CYP2A6	-0.153639768	0.000544689
RACGAP1	ENTPD6	0.137374801	0.002015202
RACGAP1	MIPOL1	0.198523587	7.25E-06
RACGAP1	C9orf78	0.198726622	7.10E-06
RACGAP1	GUCA1B	0.189119772	1.96E-05
RACGAP1	AC136628.3	0.028127074	0.529100594
RACGAP1	GNAQ	-0.077353864	0.083069432
RACGAP1	ELP5	0.17910517	5.35E-05
RACGAP1	NIPBL-DT	0.088214173	0.047999637
RACGAP1	NOL7	0.382004026	6.37E-19
RACGAP1	MYEF2	0.097623594	0.028578442
RACGAP1	HTRA1	-0.053491215	0.231090061
RACGAP1	RNU7-4P	-0.110733076	0.012956912
RACGAP1	Z83745.1	-0.21523259	1.10E-06
RACGAP1	C9orf64	0.254222561	7.35E-09
RACGAP1	ZNF70	0.035581154	0.425875788
RACGAP1	LONP2	-0.032415988	0.468208706
RACGAP1	METTL25	0.162004905	0.000263796
RACGAP1	HPF1	0.256846106	5.08E-09
RACGAP1	TMEM125	-0.429645388	5.18E-24
RACGAP1	HDHD3	-0.01390712	0.755691742
RACGAP1	RHBDF2	0.267104294	1.15E-09
RACGAP1	TGFB3	0.056195141	0.208325086
RACGAP1	KIF4A	0.873724018	6.36E-159
RACGAP1	FBP1	-0.255972436	5.75E-09
RACGAP1	ST3GAL5-AS1	-0.347790305	9.52E-16
RACGAP1	COASY	0.280464476	1.52E-10
RACGAP1	CSF2RB	0.020690818	0.643406157
RACGAP1	XKRX	-0.089891141	0.043892776
RACGAP1	HCLS1	0.017994518	0.687239937
RACGAP1	RNU6-674P	-0.074067526	0.097053682
RACGAP1	APBB1IP	0.017765847	0.691008768
RACGAP1	TRBV6-6	-0.000758589	0.986459707
RACGAP1	SVIL-AS1	0.246734989	2.06E-08
RACGAP1	ZNF146	0.44239046	1.62E-25
RACGAP1	SLC9A3R2	-0.264128534	1.79E-09
RACGAP1	LINC00491	0.161015127	0.000287964
RACGAP1	RAB30-DT	0.016741684	0.707981104
RACGAP1	ANKRD10-IT1	-0.093789031	0.03547692
RACGAP1	DNER	0.114456493	0.010197698
RACGAP1	GNL1	0.189448384	1.89E-05
RACGAP1	RWDD3	0.005304448	0.905535836
RACGAP1	EMC8	0.424294975	2.12E-23
RACGAP1	RPL26P27	-0.089686856	0.044376682
RACGAP1	AC005828.1	-0.027892063	0.532549533
RACGAP1	MIR4312	-0.089770082	0.044178999
RACGAP1	DHRS13	0.178350714	5.76E-05
RACGAP1	NPEPPSP1	0.183812181	3.36E-05
RACGAP1	FSTL3	-0.054915751	0.21888605
RACGAP1	GON7	0.146979864	0.000945752
RACGAP1	AC092535.5	-0.094272662	0.034535384
RACGAP1	PTGS2	0.089953803	0.043745235
RACGAP1	C3orf62	-0.255276519	6.34E-09
RACGAP1	DHODH	-0.048292835	0.279683101
RACGAP1	AC245100.7	0.083222104	0.062171605
RACGAP1	TNMD	-0.01007132	0.82173041
RACGAP1	VPS9D1-AS1	0.181542401	4.21E-05
RACGAP1	AC010326.3	-0.071157121	0.110949846
RACGAP1	AC115223.1	0.159423338	0.000331211
RACGAP1	ADAMTS4	0.340336621	4.18E-15
RACGAP1	CENPH	0.72881961	1.89E-84
RACGAP1	MAP3K1	-0.018730277	0.675166463
RACGAP1	PMP22	-0.060010591	0.179026008
RACGAP1	HAGH	-0.260560131	2.99E-09
RACGAP1	TBC1D13	0.136597432	0.002138135
RACGAP1	GNAL	0.045569399	0.307727383
RACGAP1	PLEC	0.072487314	0.104415741
RACGAP1	SNRPF	0.597250436	6.03E-50
RACGAP1	CFLAR-AS1	-0.067874937	0.128450072
RACGAP1	FAM110B	0.012234132	0.784307062
RACGAP1	GUSBP11	-0.13623376	0.002197967
RACGAP1	TTC28-AS1	-0.026407142	0.554600814
RACGAP1	AC093909.1	0.298117549	8.78E-12
RACGAP1	IGLV3-21	-0.013685847	0.75945829
RACGAP1	SNHG14	-0.106671367	0.016698984
RACGAP1	POPDC3	0.401240817	7.03E-21
RACGAP1	KLHL6	-0.077419872	0.082806181
RACGAP1	OBSL1	-0.131112213	0.003219632
RACGAP1	AC093382.1	-0.159961578	0.000315952
RACGAP1	AP001469.2	0.068106524	0.127149028
RACGAP1	AL159169.2	-0.25679132	5.12E-09
RACGAP1	HMMR	0.837699995	1.03E-133
RACGAP1	ACP2	0.210526477	1.90E-06
RACGAP1	MTHFR	-0.206263854	3.09E-06
RACGAP1	SLC22A23	-0.149184252	0.000789843
RACGAP1	RNU4-40P	-0.097982705	0.027995793
RACGAP1	TMOD2	0.075197428	0.092047917
RACGAP1	FN3K	-0.116474044	0.008932001
RACGAP1	ENSAP2	0.100917782	0.023604881
RACGAP1	RNU1-134P	-0.075316488	0.091532722
RACGAP1	AC068338.2	-0.031219149	0.484801526
RACGAP1	UST	-0.219855601	6.37E-07
RACGAP1	CLIP3	0.073321166	0.100477627
RACGAP1	CHRNB1	0.06055128	0.175134394
RACGAP1	AC009961.3	-0.08784894	0.048935539
RACGAP1	NDUFB3	0.352491455	3.67E-16
RACGAP1	SRRT	0.34350985	2.24E-15
RACGAP1	NCOA5	0.254828203	6.75E-09
RACGAP1	FAM71F2	-0.067935628	0.128108117
RACGAP1	PLPP6	0.145506979	0.00106527
RACGAP1	CCDC198	-0.195037067	1.05E-05
RACGAP1	LMNTD2	-0.267139893	1.15E-09
RACGAP1	ACBD6	0.19876779	7.07E-06
RACGAP1	SLC9A7P1	0.280595529	1.49E-10
RACGAP1	AL442125.2	0.170475965	0.000122024
RACGAP1	BET1	0.092182444	0.038762889
RACGAP1	PNPLA2	-0.171842438	0.000107378
RACGAP1	H2AX	0.555662926	4.28E-42
RACGAP1	GLB1L	-0.043513364	0.330088137
RACGAP1	RREB1	0.109857062	0.01369473
RACGAP1	ROR1	0.053789115	0.228498908
RACGAP1	IGLC6	-0.08641397	0.052761748
RACGAP1	CHTF18	0.334825264	1.22E-14
RACGAP1	PREP	0.344199412	1.95E-15
RACGAP1	AC006978.1	-0.06988732	0.117483512
RACGAP1	N4BP2L2-IT2	-0.179019011	5.40E-05
RACGAP1	C2CD3	0.316462417	3.66E-13
RACGAP1	ALPP	-0.108603925	0.014814437
RACGAP1	ABCC5	0.235163137	9.50E-08
RACGAP1	GGT7	-0.05438549	0.223373734
RACGAP1	LHFPL4	-0.043355404	0.331848394
RACGAP1	GFOD1	0.005488644	0.902271714
RACGAP1	DND1P1	0.123212778	0.005656609
RACGAP1	ASAH1	-0.205143321	3.50E-06
RACGAP1	AC027575.2	-0.302881732	3.93E-12
RACGAP1	AC148476.1	-0.029859802	0.504026105
RACGAP1	CIAO2A	0.355188862	2.11E-16
RACGAP1	AC025766.1	0.028678521	0.521052441
RACGAP1	AC114402.1	-0.033586176	0.45229322
RACGAP1	MYBPH	-0.09515801	0.032866873
RACGAP1	NR2F1	-0.240700382	4.62E-08
RACGAP1	CHERP	0.320290693	1.84E-13
RACGAP1	KCTD14	0.01938906	0.664426298
RACGAP1	NOS1	0.042784053	0.338265764
RACGAP1	AC135048.3	0.152266921	0.000611425
RACGAP1	AC004839.1	0.152180474	0.000615871
RACGAP1	GPR132	-0.118793568	0.007651268
RACGAP1	EDEM3	0.16269833	0.000248008
RACGAP1	ETV2	-0.060211308	0.177573929
RACGAP1	CSF1	0.045056006	0.31321497
RACGAP1	ARL4AP4	-0.061547163	0.168131804
RACGAP1	PRDM5	-0.057248461	0.199910662
RACGAP1	SNRPEP10	-0.082078404	0.065863535
RACGAP1	WASH3P	0.004621942	0.917643928
RACGAP1	DNAJC12	0.054276699	0.224302499
RACGAP1	AC093535.2	-0.319681385	2.05E-13
RACGAP1	IFIH1	0.268472586	9.42E-10
RACGAP1	EIF3J-DT	-0.128566145	0.003873802
RACGAP1	AP001429.1	0.056026237	0.209697844
RACGAP1	ALS2CL	-0.287300865	5.15E-11
RACGAP1	IL1RN	0.164712576	0.000207015
RACGAP1	AC079140.6	-0.178830248	5.50E-05
RACGAP1	PRR15L	-0.347567907	9.96E-16
RACGAP1	HLA-DMB	-0.143003997	0.001300775
RACGAP1	TMEM259	0.045972613	0.303462225
RACGAP1	FYTTD1	0.550836381	2.97E-41
RACGAP1	LMNTD2-AS1	-0.276154772	2.96E-10
RACGAP1	R3HDM2	0.20291684	4.49E-06
RACGAP1	AC010761.3	-0.095426734	0.032374254
RACGAP1	RABGGTA	0.074674457	0.094338498
RACGAP1	USP9X	0.268386686	9.54E-10
RACGAP1	E2F7	0.703280525	2.91E-76
RACGAP1	SEC31A	0.09029896	0.042940016
RACGAP1	AC008915.2	-0.203331047	4.29E-06
RACGAP1	RNY4P34	-0.052292886	0.241723257
RACGAP1	FOLR2	-0.119288514	0.007400232
RACGAP1	KIAA0895L	-0.131232886	0.003191278
RACGAP1	EMB	-0.206534622	3.00E-06
RACGAP1	AC011416.2	-0.060276915	0.177101198
RACGAP1	PTPN21	-0.166590279	0.000174596
RACGAP1	PLEKHF1	-0.00324022	0.942212007
RACGAP1	NUDT16	-0.134609735	0.002484275
RACGAP1	AP001052.1	-0.06608883	0.138833541
RACGAP1	STX11	0.023433758	0.600049849
RACGAP1	NT5C	0.104523035	0.019037243
RACGAP1	AC079414.3	-0.106450419	0.016927273
RACGAP1	RAB40B	-0.194894415	1.07E-05
RACGAP1	ZNF621	0.057901715	0.194818051
RACGAP1	WWC2	0.076464361	0.086683289
RACGAP1	HYOU1	0.332650686	1.84E-14
RACGAP1	RNU6-282P	0.034588173	0.438910987
RACGAP1	ZNF514	-0.078358484	0.079135269
RACGAP1	DOK5	0.001238972	0.977886963
RACGAP1	LNP1	0.134802571	0.002448584
RACGAP1	LAGE3	0.30121554	5.21E-12
RACGAP1	TIRAP	0.071923981	0.107144725
RACGAP1	RIPPLY3	0.371844635	6.12E-18
RACGAP1	CCDC120	0.001222372	0.978183166
RACGAP1	FCHO2	-0.156390906	0.00043083
RACGAP1	MIR6757	-0.206119856	3.14E-06
RACGAP1	MLLT11	0.479707516	2.61E-30
RACGAP1	RNU6-1053P	-0.157158225	0.000403275
RACGAP1	CH17-340M24.3	-0.251673316	1.05E-08
RACGAP1	ASB16-AS1	0.031601045	0.479472723
RACGAP1	TRIM66	-0.185873807	2.73E-05
RACGAP1	GARS1-DT	-0.186464285	2.57E-05
RACGAP1	AURKA	0.827139132	1.78E-127
RACGAP1	DPP9	0.1660955	0.000182643
RACGAP1	ARHGAP29	0.099344101	0.025878736
RACGAP1	SLC41A3	0.055227507	0.216277948
RACGAP1	HMGN1P36	0.286121116	6.22E-11
RACGAP1	TTC9C	0.352390414	3.75E-16
RACGAP1	MTA3	0.371991905	5.93E-18
RACGAP1	LMNA	-0.072006353	0.106742204
RACGAP1	PLA1A	-0.092682573	0.03771339
RACGAP1	ATG2B	0.07027583	0.115453257
RACGAP1	DDX49	0.278922791	1.93E-10
RACGAP1	APC	0.030774	0.491053101
RACGAP1	RPS16P9	0.228449633	2.22E-07
RACGAP1	NFATC4	0.056979466	0.202035616
RACGAP1	WSCD1	-0.114378041	0.01024998
RACGAP1	CCR10	0.206174458	3.12E-06
RACGAP1	ACOT9	0.313067644	6.71E-13
RACGAP1	SMPD1	-0.115665145	0.009421615
RACGAP1	SRPK3	-0.01920706	0.667386699
RACGAP1	LRRC18	-0.242804033	3.49E-08
RACGAP1	CEP170B	0.04606475	0.302493137
RACGAP1	ZNF180	0.213263004	1.39E-06
RACGAP1	ZNF133	0.059673196	0.181486689
RACGAP1	GYPE	-0.151185963	0.000669227
RACGAP1	NAA25	0.5464632	1.67E-40
RACGAP1	BX842570.1	-0.047714778	0.285485822
RACGAP1	CDH23	-0.141001213	0.001522752
RACGAP1	NSG1	-0.078424304	0.078882881
RACGAP1	IGFBP6	-0.075107414	0.092438971
RACGAP1	EGR3	-0.079689929	0.074155483
RACGAP1	TRA2A	-0.017057226	0.702736069
RACGAP1	ZNF812P	0.048131886	0.281290667
RACGAP1	COPZ2	-0.005803225	0.89670089
RACGAP1	TOP3A	0.434205227	1.52E-24
RACGAP1	AL021707.7	-0.092913123	0.037237768
RACGAP1	PACS2	0.112259982	0.011754391
RACGAP1	ZNF211	-0.114482298	0.010180553
RACGAP1	SLC4A8	0.109728625	0.013805959
RACGAP1	DOCK1	-0.044470028	0.319556425
RACGAP1	AL591848.3	-0.000751371	0.986588537
RACGAP1	GSR	0.22657143	2.81E-07
RACGAP1	IGHV1OR16-3	-0.106820444	0.016546481
RACGAP1	RNF166	-0.038367474	0.390523678
RACGAP1	PKD2L1	0.007507612	0.866613471
RACGAP1	GPR173	0.158060555	0.000372975
RACGAP1	AL008729.2	-0.432708221	2.28E-24
RACGAP1	AC069200.1	-0.175616665	7.50E-05
RACGAP1	ZNF354B	-0.084791284	0.057385573
RACGAP1	LRFN1	0.133531324	0.002692772
RACGAP1	VEZF1	0.275163003	3.44E-10
RACGAP1	CRYBG1	0.143892893	0.001212141
RACGAP1	FOXJ1	-0.107581645	0.015786651
RACGAP1	FBXL20	-0.017454239	0.696156814
RACGAP1	RPL17P36	-0.046343473	0.299574057
RACGAP1	CD83	-0.100506037	0.024182469
RACGAP1	AC079944.2	0.257100965	4.90E-09
RACGAP1	RRNAD1	-0.074600642	0.094665439
RACGAP1	EMG1	0.344084901	2.00E-15
RACGAP1	DUSP7	0.043276315	0.332732008
RACGAP1	FAM122A	-0.055352526	0.215238345
RACGAP1	GOLGA3	0.20896814	2.28E-06
RACGAP1	PTPRU	-0.345094469	1.63E-15
RACGAP1	FIBIN	-0.032787512	0.463122456
RACGAP1	MROH8	-0.206741495	2.93E-06
RACGAP1	MTND2P28	0.007579769	0.865343607
RACGAP1	AL513497.1	0.017866769	0.689344487
RACGAP1	INMT	-0.509636631	1.33E-34
RACGAP1	MTRF1	0.098097866	0.027811121
RACGAP1	KIF2A	0.410072515	8.03E-22
RACGAP1	AL355075.6	0.006433579	0.88555367
RACGAP1	RBCK1	0.134066956	0.0025873
RACGAP1	SLC16A12	-0.244297204	2.86E-08
RACGAP1	YBX2	0.384688574	3.46E-19
RACGAP1	SSC5D	-0.25508124	6.52E-09
RACGAP1	UBXN1	0.088634881	0.046940213
RACGAP1	PRRG1	0.080760774	0.070338291
RACGAP1	UBL5	0.178998869	5.41E-05
RACGAP1	LYRM1	-0.092194138	0.038738069
RACGAP1	SDHC	0.250461746	1.24E-08
RACGAP1	POU6F2-AS2	0.193254396	1.27E-05
RACGAP1	MAP3K10	0.21725258	8.69E-07
RACGAP1	PRELID2	0.166429926	0.000177167
RACGAP1	MRPS6	0.00303232	0.945913959
RACGAP1	RNA5SP282	-0.027645558	0.536179324
RACGAP1	C5orf38	-0.346217968	1.31E-15
RACGAP1	MIR3134	-0.055954662	0.210281527
RACGAP1	AP000894.4	0.070338777	0.115126914
RACGAP1	RNU6-1223P	0.037156653	0.405662587
RACGAP1	DCTN2	0.398774487	1.27E-20
RACGAP1	RPS15AP38	-0.113851737	0.010606911
RACGAP1	FAM86FP	-0.07499274	0.092939078
RACGAP1	PAGE2	0.172750375	9.86E-05
RACGAP1	DMRTA2	0.056692757	0.204318524
RACGAP1	PSMD5	0.294145079	1.70E-11
RACGAP1	SEC24C	0.293252566	1.96E-11
RACGAP1	SPIN4	0.507701282	2.60E-34
RACGAP1	PTPRM	-0.216899043	9.06E-07
RACGAP1	RPL23	0.003633045	0.935220667
RACGAP1	CALD1	0.1608142	0.000293116
RACGAP1	CBY1	-0.083397081	0.061622121
RACGAP1	B3GNT10	0.275656043	3.19E-10
RACGAP1	RPS26P31	0.092210674	0.038702998
RACGAP1	AC022098.1	-0.126183788	0.004592572
RACGAP1	AC008537.2	-0.14799787	0.000870521
RACGAP1	AC011498.7	-0.002780408	0.950401158
RACGAP1	ITFG2	-0.065336492	0.143395467
RACGAP1	EFEMP2	-0.057616609	0.197028872
RACGAP1	SLC38A7	0.36817934	1.36E-17
RACGAP1	C16orf71	-0.303400619	3.60E-12
RACGAP1	TMEM8B	-0.282599501	1.09E-10
RACGAP1	ELF3	-0.052306897	0.241596983
RACGAP1	AARS1	0.311273844	9.20E-13
RACGAP1	MT-TM	-0.056322882	0.207291203
RACGAP1	BX539320.1	0.010372442	0.816493664
RACGAP1	DNAH5	-0.22544679	3.23E-07
RACGAP1	CYP4A22-AS1	0.229703282	1.90E-07
RACGAP1	AL117328.1	0.052827799	0.236935104
RACGAP1	CSTF2T	0.314598676	5.11E-13
RACGAP1	ZNF558	0.187727268	2.26E-05
RACGAP1	ZNF385C	0.156868259	0.000413489
RACGAP1	AC026412.1	0.049917519	0.263804272
RACGAP1	AC002310.5	0.041623113	0.351548281
RACGAP1	TFDP2	0.290192713	3.23E-11
RACGAP1	RNU4ATAC12P	-0.001335749	0.9761602
RACGAP1	ANAPC7	0.567433851	3.33E-44
RACGAP1	IREB2	0.336752582	8.38E-15
RACGAP1	POLA1	0.473130825	2.02E-29
RACGAP1	NOL6	0.271656226	5.85E-10
RACGAP1	MORN2	0.166804033	0.000171224
RACGAP1	PUS10	-0.199819247	6.30E-06
RACGAP1	EEF1E1	0.341062626	3.62E-15
RACGAP1	MEA1	0.310638689	1.03E-12
RACGAP1	SCNN1D	-0.215309279	1.09E-06
RACGAP1	TSPEAR-AS2	-0.059240618	0.184678043
RACGAP1	C12orf65	0.341096299	3.60E-15
RACGAP1	DYM	0.191693356	1.50E-05
RACGAP1	ZCCHC24	-0.174973326	7.98E-05
RACGAP1	POLR2H	0.406904434	1.76E-21
RACGAP1	ARHGAP12	0.107403386	0.015961791
RACGAP1	CRISP3	0.080113501	0.072625888
RACGAP1	CALML5	0.116979044	0.008637945
RACGAP1	AC091982.3	0.036094867	0.419221461
RACGAP1	GPC2	0.355804785	1.86E-16
RACGAP1	AC124283.2	0.327493321	4.87E-14
RACGAP1	RANBP10	0.136365636	0.002176096
RACGAP1	MIR7111	0.123663118	0.005482241
RACGAP1	GSKIP	0.427213273	9.86E-24
RACGAP1	RAI2	-0.371907181	6.04E-18
RACGAP1	H2AC16	0.153938117	0.000531111
RACGAP1	TMEM40	0.228767082	2.14E-07
RACGAP1	IL22RA1	0.307623993	1.74E-12
RACGAP1	MFSD5	0.282473992	1.11E-10
RACGAP1	LIMCH1	-0.188856665	2.01E-05
RACGAP1	ATP6AP1L	0.004790827	0.914645915
RACGAP1	NID2	0.293501417	1.89E-11
RACGAP1	ERVMER34-1	0.379270067	1.18E-18
RACGAP1	ARHGAP42	-0.08625627	0.053197045
RACGAP1	GAPLINC	-0.000553454	0.99012101
RACGAP1	RCL1	0.187167532	2.39E-05
RACGAP1	CLCC1	0.050757797	0.255839815
RACGAP1	SNHG4	0.12978435	0.003547105
RACGAP1	SRD5A1	0.248260022	1.67E-08
RACGAP1	ZNF83	-0.107979409	0.01540191
RACGAP1	AC078817.1	0.040547459	0.364144857
RACGAP1	CXADR	-0.051680185	0.24729064
RACGAP1	UHRF1BP1	0.34908199	7.34E-16
RACGAP1	ELAPOR1	-0.200619026	5.78E-06
RACGAP1	TTF2	0.579574318	1.80E-46
RACGAP1	TTL	0.603464339	3.21E-51
RACGAP1	AC112497.2	0.0903736	0.042767542
RACGAP1	C12orf73	0.438712661	4.46E-25
RACGAP1	RNU6-925P	-0.005386167	0.904087507
RACGAP1	AP000525.1	0.264416115	1.71E-09
RACGAP1	MRPL19	0.475894088	8.59E-30
RACGAP1	AC104564.1	-0.018695094	0.675741938
RACGAP1	MRFAP1L1	0.048865718	0.27401169
RACGAP1	IMPA1	0.37754085	1.74E-18
RACGAP1	TRIM8	-0.152246977	0.000612448
RACGAP1	NADK2	0.339630434	4.80E-15
RACGAP1	DBR1	0.48062756	1.96E-30
RACGAP1	UCK1	0.157038213	0.000407474
RACGAP1	PTPRJ-AS1	-0.099935575	0.025002863
RACGAP1	CEP19	0.276706596	2.72E-10
RACGAP1	RPUSD2	0.136447098	0.002162685
RACGAP1	AL355574.1	0.292639613	2.17E-11
RACGAP1	ZNF688	-0.253797723	7.80E-09
RACGAP1	TM2D1	0.159507763	0.000328773
RACGAP1	A2ML1	0.133429178	0.002713325
RACGAP1	PCLAF	0.691896534	6.87E-73
RACGAP1	CD44	-0.040837125	0.360725328
RACGAP1	NRTN	0.122659876	0.005877501
RACGAP1	WDFY3	0.043593485	0.329197607
RACGAP1	AC108673.3	-0.363009811	4.11E-17
RACGAP1	IGF2BP3	0.556177352	3.48E-42
RACGAP1	KCNMB1	-0.073470702	0.099784044
RACGAP1	DEFB131B	0.085745985	0.05462613
RACGAP1	BBS4	-0.085436086	0.055509497
RACGAP1	LIPA	0.001077971	0.980759899
RACGAP1	DBH-AS1	-0.08527876	0.055962478
RACGAP1	PCDHB2	0.236391341	8.11E-08
RACGAP1	LMAN2	-0.030884494	0.489497337
RACGAP1	COPS4	0.316612319	3.57E-13
RACGAP1	RTCA	0.464357874	2.88E-28
RACGAP1	KLK10	0.045606596	0.30733226
RACGAP1	MTATP6P1	-0.09125768	0.040768681
RACGAP1	ATP13A4-AS1	-0.276940134	2.62E-10
RACGAP1	TDRD5	0.202173669	4.87E-06
RACGAP1	AMY2B	-0.372544765	5.25E-18
RACGAP1	ZNF771	0.142895156	0.001312029
RACGAP1	RRAS2P1	0.002405392	0.957084003
RACGAP1	APBA1	-0.073143332	0.101307446
RACGAP1	KRT14	0.032802468	0.462918337
RACGAP1	PIK3R1	-0.150287787	0.000721065
RACGAP1	AC245884.12	0.360640392	6.78E-17
RACGAP1	ZNFX1	0.122680441	0.005869148
RACGAP1	IL1A	0.228093501	2.33E-07
RACGAP1	DAPK1	-0.215965321	1.01E-06
RACGAP1	AC124798.1	0.242866015	3.46E-08
RACGAP1	TRDMT1	-0.038658135	0.386941137
RACGAP1	CRADD	0.05748568	0.198050265
RACGAP1	ZNF35	0.16949653	0.000133655
RACGAP1	AC023510.2	-0.172579483	0.000100182
RACGAP1	FAM133A	0.38032466	9.31E-19
RACGAP1	FAM180A	-0.183548486	3.45E-05
RACGAP1	GPR82	-0.050347741	0.259705415
RACGAP1	HCFC1	0.366694872	1.87E-17
RACGAP1	RNU6-82P	-0.057438563	0.198418774
RACGAP1	CMTM3	0.132897567	0.002822616
RACGAP1	UBE2D3	0.298379546	8.40E-12
RACGAP1	LYN	0.167068691	0.000167133
RACGAP1	SLC9A2	0.112330645	0.011701211
RACGAP1	AC097376.3	-0.055247534	0.216111167
RACGAP1	MYL12B	0.085291131	0.055926748
RACGAP1	VPS18	0.146172803	0.001009614
RACGAP1	APLN	0.115340669	0.009624629
RACGAP1	KDM3B	0.128004098	0.004033526
RACGAP1	MUC5B	-0.106196502	0.017192993
RACGAP1	FNDC5	-0.088786101	0.046564234
RACGAP1	LDB1	-0.162209988	0.000259031
RACGAP1	GJD3	0.166765497	0.000171827
RACGAP1	TRAJ29	-0.081106285	0.06914152
RACGAP1	AL162424.1	-0.014213113	0.750492622
RACGAP1	RNF135	-0.056533783	0.205592385
RACGAP1	CCDC186	0.018435206	0.679998655
RACGAP1	ITPRIPL1	0.300557396	5.83E-12
RACGAP1	CEPT1	0.103052113	0.020798352
RACGAP1	NTNG1	-0.03142196	0.481967622
RACGAP1	AC107952.2	-0.146718522	0.000966012
RACGAP1	ACTR3	0.590002488	1.70E-48
RACGAP1	AC007342.7	-0.252133367	9.83E-09
RACGAP1	HEBP2	0.295362983	1.39E-11
RACGAP1	MCM9	0.166295248	0.000179353
RACGAP1	ERMAP	-0.149025887	0.000800196
RACGAP1	HOXA-AS2	0.143948302	0.001206805
RACGAP1	ZSCAN29	0.206715949	2.94E-06
RACGAP1	NPNT	-0.201604249	5.19E-06
RACGAP1	EIF4EP1	-0.08163007	0.067359094
RACGAP1	DLGAP1-AS1	-0.004231262	0.924583591
RACGAP1	EIF1B	0.225198142	3.33E-07
RACGAP1	HESX1	0.028790361	0.519427876
RACGAP1	AC016394.1	0.160349316	0.000305368
RACGAP1	EIF3K	0.166643979	0.000173743
RACGAP1	SLC2A8	0.130386551	0.00339502
RACGAP1	SDS	0.286623564	5.74E-11
RACGAP1	C22orf15	-0.248816203	1.55E-08
RACGAP1	ULBP1	0.191705677	1.50E-05
RACGAP1	ATP5MD	0.324200136	8.97E-14
RACGAP1	DPM3	-0.132805884	0.002841865
RACGAP1	AC120114.1	0.346133842	1.33E-15
RACGAP1	EIF4BP6	0.171232634	0.000113697
RACGAP1	CXCR2	0.014213406	0.750487636
RACGAP1	EXPH5	-0.081351403	0.068302638
RACGAP1	NELFCD	0.339279441	5.14E-15
RACGAP1	KIF15	0.8504767	6.93E-142
RACGAP1	AP002498.1	-0.111482876	0.012353478
RACGAP1	BCL2A1	0.176616455	6.82E-05
RACGAP1	AL136221.1	-0.016893328	0.705458683
RACGAP1	PCBP3	-0.083120018	0.062494051
RACGAP1	AL035413.2	0.265078414	1.55E-09
RACGAP1	NAP1L1P1	0.161324976	0.000280184
RACGAP1	DLGAP1	0.056607693	0.204999424
RACGAP1	BNIP3L	0.017119886	0.701696169
RACGAP1	AC011445.1	-0.008568429	0.847980929
RACGAP1	AC010976.2	-0.346704225	1.18E-15
RACGAP1	AC008946.1	0.020567544	0.645384902
RACGAP1	TNNT3	-0.138371663	0.001867027
RACGAP1	PFN1P1	0.103901987	0.0197643
RACGAP1	ATG4B	0.134880782	0.002434242
RACGAP1	LINC01996	-0.148014885	0.000869312
RACGAP1	STAT3	0.090788367	0.041819715
RACGAP1	AC243960.2	0.263778408	1.88E-09
RACGAP1	ZFP36L1	-0.074887354	0.093400584
RACGAP1	ALDOA	0.391977238	6.39E-20
RACGAP1	E2F6	0.504194807	8.65E-34
RACGAP1	JOSD1	0.287211026	5.23E-11
RACGAP1	GLRX2	0.128754804	0.003821487
RACGAP1	TOMM40	0.507630329	2.66E-34
RACGAP1	MRPS31	0.125891539	0.004688575
RACGAP1	AC110611.1	-0.052647437	0.238542048
RACGAP1	TXNL4A	0.23064257	1.69E-07
RACGAP1	EDC4	0.230445436	1.73E-07
RACGAP1	RNU5B-2P	-0.261741755	2.52E-09
RACGAP1	CTSO	-0.234433107	1.04E-07
RACGAP1	CCDC12	-0.119764518	0.007165778
RACGAP1	UMAD1	0.048540598	0.277220615
RACGAP1	MTERF2	0.002573343	0.954090691
RACGAP1	AC093536.1	-0.078015019	0.080462949
RACGAP1	BAHD1	-0.015414435	0.730192015
RACGAP1	UBE2D3-AS1	0.01961224	0.660803161
RACGAP1	ZSCAN5A	0.165079018	0.000200276
RACGAP1	KALRN	0.067539226	0.130354362
RACGAP1	TRIM35	-0.015743628	0.724661188
RACGAP1	RARS1	0.426133415	1.31E-23
RACGAP1	AK4	0.41184586	5.15E-22
RACGAP1	FLT3	-0.131333191	0.003167882
RACGAP1	CTU2	0.201569208	5.21E-06
RACGAP1	GABRE	-0.120600499	0.006770063
RACGAP1	BRD3	0.283976521	8.75E-11
RACGAP1	ANKRD36B	0.05879369	0.188018568
RACGAP1	PTPRD	-0.126027826	0.004643582
RACGAP1	PSMD10P1	-0.086372481	0.052875981
RACGAP1	IGLV2-11	-0.041116862	0.357442134
RACGAP1	ZNF721	0.042306996	0.34368448
RACGAP1	SLC39A4	0.001403588	0.974949823
RACGAP1	AC078846.1	0.096400024	0.030642484
RACGAP1	ERFE	0.158448961	0.000360597
RACGAP1	NCCRP1	0.075081477	0.092551896
RACGAP1	FGF13	0.039230752	0.379942075
RACGAP1	DUSP2	0.081751249	0.06695214
RACGAP1	BCKDHB	0.058524573	0.190051382
RACGAP1	FAM172A	-0.031805254	0.476636411
RACGAP1	TRMT112	0.205383933	3.41E-06
RACGAP1	FAM228B	-0.016767268	0.707555307
RACGAP1	TFAP2E	-0.202296427	4.81E-06
RACGAP1	AL121938.1	0.087481808	0.04989165
RACGAP1	FDXACB1	-0.024229938	0.587716237
RACGAP1	BICDL1	0.129932732	0.003509068
RACGAP1	MYO19	0.528018363	1.86E-37
RACGAP1	NLGN3	0.071660435	0.108440629
RACGAP1	ACSL1	0.026470811	0.553646271
RACGAP1	ABLIM3	0.038693785	0.38650311
RACGAP1	GSTO2	0.058249195	0.192148153
RACGAP1	NMNAT2	0.008961707	0.841094166
RACGAP1	AC004980.1	-0.005382241	0.904157071
RACGAP1	PARVG	-0.144715099	0.001135143
RACGAP1	LILRA4	-0.02667875	0.550534351
RACGAP1	ANKRD36BP2	-0.07434415	0.09580854
RACGAP1	AL139246.3	-0.183513992	3.46E-05
RACGAP1	SCEL	-0.225203871	3.33E-07
RACGAP1	PITX1	0.286006335	6.34E-11
RACGAP1	VANGL2	0.015846365	0.722937996
RACGAP1	CFTR	-0.282178267	1.16E-10
RACGAP1	GGT6	-0.379859768	1.03E-18
RACGAP1	SFRP4	-0.1160381	0.009192981
RACGAP1	AVL9	0.346778412	1.17E-15
RACGAP1	TTLL10	-0.238405993	6.24E-08
RACGAP1	AC010883.1	-0.084628076	0.057868681
RACGAP1	AC146507.3	-0.02380178	0.594334318
RACGAP1	IFI6	0.101190693	0.023228658
RACGAP1	ZNF852	0.023284854	0.602369409
RACGAP1	GJA1	0.105421386	0.018026835
RACGAP1	AC090425.2	-0.109887021	0.013668899
RACGAP1	CHST1	0.185250923	2.91E-05
RACGAP1	AVPR1A	0.28224522	1.15E-10
RACGAP1	AC016542.1	-0.043432517	0.330988315
RACGAP1	H4C1	0.027080561	0.544545468
RACGAP1	AC009506.1	-0.210196781	1.98E-06
RACGAP1	CDK18	-0.189955972	1.80E-05
RACGAP1	OXLD1	0.044945028	0.314409591
RACGAP1	ETV4	-0.081984384	0.066174884
RACGAP1	LDHD	-0.306134369	2.25E-12
RACGAP1	RPS3AP47	-0.058550008	0.189858564
RACGAP1	EEF1DP1	-0.012312229	0.782964443
RACGAP1	CDA	0.152163982	0.000616723
RACGAP1	SLC35D1	0.168941182	0.000140704
RACGAP1	AC005618.1	0.172542474	0.000100532
RACGAP1	TRNAU1AP	-0.061759228	0.166668112
RACGAP1	RFX3	0.088920344	0.046232588
RACGAP1	AC023090.1	-0.035568028	0.426046604
RACGAP1	RPL37P6	0.00128491	0.977067299
RACGAP1	ZBED8	0.092123848	0.038887454
RACGAP1	TPST1	0.208754095	2.33E-06
RACGAP1	CAPN8	-0.455415777	4.01E-27
RACGAP1	AC022762.2	-0.113593818	0.010785819
RACGAP1	GOLGA2P5	-0.109111114	0.014351912
RACGAP1	SERTM1	-0.036522402	0.413730225
RACGAP1	BARX1	0.083979663	0.059821443
RACGAP1	RNU6-8	0.098460862	0.027235862
RACGAP1	PPM1A	0.18129751	4.32E-05
RACGAP1	CYP4F11	0.04899677	0.272725389
RACGAP1	RPA3	0.448157743	3.21E-26
RACGAP1	VWA1	-0.197463398	8.13E-06
RACGAP1	MIR4714	-0.052775186	0.237403072
RACGAP1	ELMO1	-0.232106385	1.40E-07
RACGAP1	AC005840.1	0.079063422	0.076465947
RACGAP1	AL590064.1	-0.058705684	0.188681569
RACGAP1	RN7SL564P	-0.025150517	0.573603135
RACGAP1	POM121	0.374391517	3.50E-18
RACGAP1	AARSD1	-0.02709702	0.544300851
RACGAP1	TFAP2E-AS1	-0.215601132	1.06E-06
RACGAP1	THY1	0.067384478	0.13123948
RACGAP1	TPT1P6	-0.10257384	0.0214007
RACGAP1	SLC19A2	0.145944006	0.001028429
RACGAP1	RMND5B	-0.032296113	0.469856371
RACGAP1	FZD10-AS1	0.095690042	0.031897695
RACGAP1	INPP5D	-0.041725452	0.350364333
RACGAP1	CDK1	0.862503609	2.61E-150
RACGAP1	TLCD2	-0.166047403	0.000183443
RACGAP1	TMEM107	0.030185212	0.499387778
RACGAP1	RHCG	0.287832782	4.73E-11
RACGAP1	RPL7L1	0.427552537	9.02E-24
RACGAP1	RNU6-1025P	-0.065537397	0.142166172
RACGAP1	PRICKLE3	0.243464155	3.20E-08
RACGAP1	MIER2	0.173614149	9.08E-05
RACGAP1	MAMLD1	0.06525615	0.143889329
RACGAP1	CHST6	0.074270314	0.096139638
RACGAP1	MLF2	0.307119081	1.90E-12
RACGAP1	GCNT1	0.158650854	0.000354316
RACGAP1	SLC37A4	0.187136803	2.40E-05
RACGAP1	FMO3	-0.256649412	5.23E-09
RACGAP1	ZNF485	0.229539723	1.94E-07
RACGAP1	ATXN2	0.235423052	9.19E-08
RACGAP1	CPE	0.213928949	1.28E-06
RACGAP1	IGKV2OR22-3	-0.114240253	0.010342381
RACGAP1	KIF27	-0.054072902	0.226049758
RACGAP1	DDO	-0.057860772	0.195134418
RACGAP1	DPY19L4	0.366544471	1.93E-17
RACGAP1	MLKL	0.093987781	0.035087382
RACGAP1	AC007688.1	-0.171743155	0.000108384
RACGAP1	ARL13B	0.337532388	7.21E-15
RACGAP1	RPS10	0.071024511	0.111618508
RACGAP1	BCL2L10	0.288953262	3.95E-11
RACGAP1	AFAP1	0.267954379	1.02E-09
RACGAP1	RWDD4P2	0.384423372	3.67E-19
RACGAP1	AC121761.2	-0.00936065	0.834120558
RACGAP1	VCL	0.2512829	1.11E-08
RACGAP1	MRPL13	0.465079996	2.32E-28
RACGAP1	WDR37	-0.015712546	0.725182798
RACGAP1	KCNAB2	-0.019663284	0.65997562
RACGAP1	KCNH3	0.101223126	0.023184294
RACGAP1	RFK	0.254546659	7.02E-09
RACGAP1	SPRR2A	0.143551694	0.001245484
RACGAP1	DNAAF6	-0.249460309	1.42E-08
RACGAP1	MYLIP	-0.07580413	0.089446653
RACGAP1	AC091057.1	0.580857966	1.02E-46
RACGAP1	Z82243.1	0.051916519	0.245132652
RACGAP1	THBS3	-0.134752762	0.002457758
RACGAP1	LINC01269	0.1381591	0.001897759
RACGAP1	AEBP1	-0.037354261	0.403168292
RACGAP1	AP005018.2	0.025650944	0.565999028
RACGAP1	RPS28P4	-0.10386346	0.019810189
RACGAP1	C22orf34	0.026454533	0.55389024
RACGAP1	YWHAZP6	0.410211504	7.76E-22
RACGAP1	TMEM218	0.11554032	0.009499259
RACGAP1	ARHGEF25	0.152270832	0.000611225
RACGAP1	COA6-AS1	-0.094344615	0.034397142
RACGAP1	AL590762.1	-0.01797725	0.687524276
RACGAP1	MIR7848	-0.017094135	0.702123459
RACGAP1	TBC1D31	0.686902031	1.85E-71
RACGAP1	HMGB2	0.721709108	4.44E-82
RACGAP1	TSPAN18	-0.033079577	0.45914566
RACGAP1	AC009318.2	0.011716534	0.793221455
RACGAP1	PAXIP1-AS2	-0.151069086	0.000675771
RACGAP1	PKIB	0.2552829	6.34E-09
RACGAP1	DIAPH2	-0.059152524	0.185333008
RACGAP1	RPL9P2	-0.210954684	1.81E-06
RACGAP1	AL442663.4	-0.025393139	0.569910405
RACGAP1	AC072052.1	-0.360131899	7.54E-17
RACGAP1	TCTN2	0.257726939	4.49E-09
RACGAP1	AC024941.2	-0.107465643	0.01590043
RACGAP1	RN7SL4P	0.035461644	0.427432601
RACGAP1	CHCHD4	0.179468266	5.17E-05
RACGAP1	LRRK2-DT	-0.366635157	1.89E-17
RACGAP1	C1orf158	-0.261194736	2.73E-09
RACGAP1	PLCB2	-0.19899102	6.90E-06
RACGAP1	ALOX15	-0.158459073	0.00036028
RACGAP1	EIPR1	0.496702004	1.08E-32
RACGAP1	MICAL3	0.371223844	7.01E-18
RACGAP1	PLPPR3	0.041383661	0.354328324
RACGAP1	TSSC2	-0.015731901	0.724857977
RACGAP1	NELFA	0.237800275	6.75E-08
RACGAP1	NUP188	0.371864953	6.10E-18
RACGAP1	PPP4R3B	0.365117152	2.62E-17
RACGAP1	CCDC51	0.287833393	4.73E-11
RACGAP1	AC004264.1	0.016853791	0.706116019
RACGAP1	ME3	-0.037408368	0.402486934
RACGAP1	UBR4	0.234471817	1.04E-07
RACGAP1	SIN3A	0.242791869	3.50E-08
RACGAP1	TMEM44-AS1	0.195737607	9.79E-06
RACGAP1	EPB41L4B	0.173224523	9.43E-05
RACGAP1	TCTE3	0.086066535	0.053724729
RACGAP1	PIM2	-0.005764421	0.897387794
RACGAP1	AC137894.1	-0.007731487	0.862674732
RACGAP1	H3C3	0.15225388	0.000612094
RACGAP1	MBNL1-AS1	-0.136730502	0.002116616
RACGAP1	RNU6-606P	-0.080492095	0.071280599
RACGAP1	NEK6	0.088135437	0.048200118
RACGAP1	USP13	0.142979969	0.001303252
RACGAP1	AC090948.2	-0.019527301	0.662181149
RACGAP1	OR2A7	-0.009062882	0.8393244
RACGAP1	CKMT1B	0.121843173	0.006217978
RACGAP1	ZBTB48	-0.128189641	0.003980151
RACGAP1	VGF	0.227270243	2.58E-07
RACGAP1	PITPNC1	0.2957122	1.31E-11
RACGAP1	LINC01480	-0.22820859	2.29E-07
RACGAP1	SLC39A14	0.48859595	1.54E-31
RACGAP1	NCF1C	0.013482902	0.762917865
RACGAP1	TCIRG1	-0.088603804	0.047017795
RACGAP1	AC108488.3	0.366332879	2.02E-17
RACGAP1	NT5DC1	0.02664358	0.551060089
RACGAP1	ENGASE	-0.163224911	0.000236614
RACGAP1	MYB	0.343828374	2.10E-15
RACGAP1	ANKRD29	-0.264911702	1.59E-09
RACGAP1	SLC37A1	0.075729081	0.089765195
RACGAP1	ROMO1	0.156743781	0.000417947
RACGAP1	MIR2909	-0.024068593	0.590206167
RACGAP1	AC015922.2	0.007574542	0.865435578
RACGAP1	ITCH	0.425082142	1.73E-23
RACGAP1	MFSD4A	-0.306701671	2.04E-12
RACGAP1	U62317.3	-0.076802397	0.085295289
RACGAP1	RPSAP12	0.064294195	0.149903903
RACGAP1	MDN1	0.180846833	4.51E-05
RACGAP1	DPY19L1	0.155731114	0.000455914
RACGAP1	NEDD8P1	0.101061754	0.023405756
RACGAP1	CETP	-0.008970612	0.840938369
RACGAP1	WASHC3	0.141988908	0.001409264
RACGAP1	SLC25A24	0.36972866	9.71E-18
RACGAP1	AC231981.1	0.111476223	0.012358721
RACGAP1	AL731567.1	-0.072048707	0.106535701
RACGAP1	AC245140.3	0.207675892	2.63E-06
RACGAP1	ZBTB5	0.260192522	3.16E-09
RACGAP1	FAM50A	0.16430692	0.000214722
RACGAP1	RAMP3	-0.338603111	5.86E-15
RACGAP1	EVI5L	0.015000425	0.737167746
RACGAP1	PSMC2	0.450012376	1.89E-26
RACGAP1	SEMA5A	-0.164928	0.000203028
RACGAP1	NCKAP5-AS2	0.123819223	0.005422936
RACGAP1	TRBV27	0.044256396	0.321889038
RACGAP1	TPPP	-0.412068594	4.87E-22
RACGAP1	IGLV7-46	-0.103831131	0.019848768
RACGAP1	PRDX6-AS1	0.029006009	0.516302809
RACGAP1	AC015813.6	0.132892002	0.002823781
RACGAP1	ZSWIM5	-0.093047084	0.036963752
RACGAP1	ZNF461	0.14296962	0.00130432
RACGAP1	UBAC2-AS1	0.304108374	3.19E-12
RACGAP1	DDX27	0.362758805	4.33E-17
RACGAP1	TMEM44	0.287126645	5.30E-11
RACGAP1	TAF1	0.110994443	0.012743677
RACGAP1	TAGLN	-0.027647638	0.536148643
RACGAP1	DPH2	0.397569649	1.70E-20
RACGAP1	DTL	0.811620592	4.83E-119
RACGAP1	AC133550.3	-0.173630337	9.07E-05
RACGAP1	AC145207.9	0.031162405	0.48559604
RACGAP1	WIPF3	0.028987293	0.516573643
RACGAP1	VPS51	0.029965173	0.502521688
RACGAP1	CAPG	0.04391408	0.325649768
RACGAP1	CAMK4	-0.013251986	0.766860004
RACGAP1	TPM3	0.559763101	8.06E-43
RACGAP1	RUFY3	-0.108474681	0.014934374
RACGAP1	CCNDBP1	-0.120579818	0.006779611
RACGAP1	AC126389.1	-0.081536439	0.067674922
RACGAP1	AC091492.1	0.013057816	0.77017949
RACGAP1	AP002907.1	-0.032034169	0.473467879
RACGAP1	ITPA	0.067750187	0.129155169
RACGAP1	EIF4EBP2	0.095327212	0.032555955
RACGAP1	SCAF1	0.15161703	0.000645595
RACGAP1	POLE2	0.710384965	1.89E-78
RACGAP1	AC093484.4	0.055815854	0.211416832
RACGAP1	FTH1P5	0.12600189	0.004652114
RACGAP1	HARS2	0.18682423	2.48E-05
RACGAP1	MRC1	-0.033273842	0.456511133
RACGAP1	TRIT1	0.378815757	1.31E-18
RACGAP1	METTL24	0.036084752	0.419351901
RACGAP1	MUC4	-0.046913987	0.293657625
RACGAP1	AC004908.1	-0.164489666	0.000211217
RACGAP1	SEC63P1	0.071806394	0.107721401
RACGAP1	POLR1E	0.300955287	5.45E-12
RACGAP1	AP000254.2	-0.338974544	5.45E-15
RACGAP1	LINC02361	-0.101550098	0.022741124
RACGAP1	LIN54	0.527205729	2.51E-37
RACGAP1	TIMP4	0.150962991	0.000681763
RACGAP1	EXOC3	0.180169321	4.82E-05
RACGAP1	NAPSA	-0.523604687	9.35E-37
RACGAP1	FNBP1P1	0.188488075	2.09E-05
RACGAP1	NUDT8	-0.004027041	0.92821349
RACGAP1	CAVIN3	-0.019573274	0.661435171
RACGAP1	AL512625.3	0.26691365	1.19E-09
RACGAP1	ATG5	0.399787653	9.99E-21
RACGAP1	LMO7DN-IT1	-0.234298518	1.06E-07
RACGAP1	TMPRSS11E	0.194694773	1.09E-05
RACGAP1	THUMPD2	0.20322446	4.34E-06
RACGAP1	ZMPSTE24	0.289322177	3.72E-11
RACGAP1	SIPA1L1	0.231427137	1.53E-07
RACGAP1	PRKCD	-0.093196594	0.036659956
RACGAP1	CASS4	-0.228920058	2.10E-07
RACGAP1	PEX26	0.210717862	1.86E-06
RACGAP1	SF3A1	0.248484053	1.62E-08
RACGAP1	RNU6-418P	-0.257973691	4.33E-09
RACGAP1	LINC00857	0.20213806	4.89E-06
RACGAP1	PIGF	0.236945342	7.55E-08
RACGAP1	FAM184A	-0.27027896	7.20E-10
RACGAP1	ZNF791	-0.034199067	0.444080584
RACGAP1	GAS8-AS1	-0.12810392	0.00400473
RACGAP1	GNA15	0.010016848	0.822678584
RACGAP1	ADAMTS5	0.297574436	9.61E-12
RACGAP1	RNU7-124P	-0.052498704	0.239872954
RACGAP1	PATJ	0.086623276	0.05218859
RACGAP1	AMMECR1	0.381576539	7.02E-19
RACGAP1	AKIP1	0.158266348	0.000366368
RACGAP1	C3orf70	-0.005706468	0.898413808
RACGAP1	IGHV3-25	-0.09245176	0.038194707
RACGAP1	OGG1	0.172461901	0.000101299
RACGAP1	EMC2	0.131397189	0.003153037
RACGAP1	UBALD1	-0.053966012	0.226970039
RACGAP1	MIR4442	0.19559636	9.93E-06
RACGAP1	FAM13C	-0.167967314	0.000153917
RACGAP1	RPS6KA2-IT1	-0.046272743	0.300313036
RACGAP1	DBNDD1	0.121809455	0.006232408
RACGAP1	EEF1AKNMT	0.318753081	2.43E-13
RACGAP1	ARID2	0.304554701	2.95E-12
RACGAP1	PDIK1L	-0.039461382	0.377145155
RACGAP1	SNRNP35	0.005881203	0.895320777
RACGAP1	RNU6-638P	0.017485108	0.695646203
RACGAP1	SAMD12	-0.114739765	0.010010885
RACGAP1	ZDHHC7	-0.151815567	0.000634973
RACGAP1	ATXN7	-0.028569558	0.52263772
RACGAP1	DDHD2	0.315715982	4.19E-13
RACGAP1	ADAMTS7P3	-0.329965009	3.06E-14
RACGAP1	KIF22	0.634969645	3.94E-58
RACGAP1	CTNNBIP1	-0.113657869	0.010741141
RACGAP1	DUSP9	0.186013758	2.69E-05
RACGAP1	SUCLG2	-0.041732476	0.350283165
RACGAP1	IGSF9B	-0.359857133	7.99E-17
RACGAP1	TMEM147	0.16417173	0.00021735
RACGAP1	FTO	-0.018754215	0.674775031
RACGAP1	MVP	-0.304010422	3.24E-12
RACGAP1	KCNK17	-0.251361886	1.09E-08
RACGAP1	NPM1P27	0.21972938	6.47E-07
RACGAP1	ZNF329	0.176697453	6.76E-05
RACGAP1	AC097448.1	-0.091823317	0.03953167
RACGAP1	ZNF43	0.0418143	0.349338504
RACGAP1	ZDHHC17	0.186305341	2.61E-05
RACGAP1	AC092881.1	-0.025846888	0.563034825
RACGAP1	SECISBP2L	-0.141791274	0.001431331
RACGAP1	HCG18	0.091472319	0.040295482
RACGAP1	AC025370.2	-0.091254097	0.040776618
RACGAP1	MYO7B	-0.071391692	0.10977479
RACGAP1	NRL	-0.106782603	0.016585076
RACGAP1	LRRC37A6P	0.235805186	8.74E-08
RACGAP1	MAML1	0.14508277	0.001102192
RACGAP1	AC026785.3	0.140500934	0.001583382
RACGAP1	TMEM14B	0.315862414	4.08E-13
RACGAP1	AC103706.2	-0.065368477	0.143199216
RACGAP1	UBXN6	-0.056855882	0.203017365
RACGAP1	AP001178.2	-0.089903184	0.043864388
RACGAP1	FANCE	0.363307108	3.86E-17
RACGAP1	TRAJ23	-0.061184668	0.17065604
RACGAP1	JMY	0.018102656	0.685460361
RACGAP1	GOSR2	0.253439165	8.20E-09
RACGAP1	KCNQ3	-0.191595495	1.52E-05
RACGAP1	XPO6	0.406866575	1.78E-21
RACGAP1	ERVK3-1	0.013586097	0.761158107
RACGAP1	TRAJ5	0.010758021	0.809800084
RACGAP1	MIR3680-1	-0.038826286	0.384877743
RACGAP1	ARPC1B	0.130163862	0.003450556
RACGAP1	KRTCAP3	-0.12007067	0.00701852
RACGAP1	POLD4	0.056554708	0.20542438
RACGAP1	LRRC25	0.143986553	0.001203133
RACGAP1	AL138955.1	-0.023280308	0.602440289
RACGAP1	SLC7A5	0.465182883	2.25E-28
RACGAP1	AC024580.1	-0.218792694	7.23E-07
RACGAP1	RNU6-1327P	-0.077015599	0.084429117
RACGAP1	CAMK2D	-0.143715779	0.001229345
RACGAP1	RPS12P26	0.042137419	0.345623882
RACGAP1	NDRG3	0.278159097	2.17E-10
RACGAP1	ZBTB32	0.022161957	0.61998955
RACGAP1	AGPAT1	0.231186979	1.58E-07
RACGAP1	RAPGEF3	-0.263484177	1.96E-09
RACGAP1	AGAP3	-0.074061665	0.097080203
RACGAP1	PYROXD2	-0.414542314	2.61E-22
RACGAP1	RNU4-52P	-0.011872817	0.790526954
RACGAP1	TMEM121	0.109200666	0.014271579
RACGAP1	TIGAR	0.06697606	0.133597833
RACGAP1	SLC12A2	0.108913578	0.014530521
RACGAP1	CDC42BPA	-0.159502025	0.000328938
RACGAP1	RBX1	0.086649424	0.052117353
RACGAP1	UBA7	-0.215473474	1.07E-06
RACGAP1	AC084357.2	0.153003571	0.000574726
RACGAP1	GRN	-0.00646954	0.884918386
RACGAP1	PHKA2	0.083422708	0.061541981
RACGAP1	EIF2B3	0.365536485	2.40E-17
RACGAP1	MAP1LC3B	0.017811046	0.690263218
RACGAP1	CD48	-0.076329725	0.087241149
RACGAP1	DHRS4-AS1	0.084952663	0.056911171
RACGAP1	AQP7	-0.397603496	1.69E-20
RACGAP1	SUCLG2-AS1	0.127918652	0.004058324
RACGAP1	ALAS1	0.131363117	0.003160932
RACGAP1	CSAD	-0.214852547	1.15E-06
RACGAP1	AL353804.2	-0.105609552	0.017821232
RACGAP1	ABI3BP	-0.293590802	1.86E-11
RACGAP1	INPP5K	-0.215079096	1.12E-06
RACGAP1	MORC3	0.098588422	0.027036155
RACGAP1	CHAMP1	0.282393139	1.12E-10
RACGAP1	NOLC1	0.509525121	1.38E-34
RACGAP1	TUBE1	0.144090658	0.001193194
RACGAP1	EGLN3	0.39220117	6.07E-20
RACGAP1	PRDM10	0.325528612	7.02E-14
RACGAP1	IGHV3-47	-0.101955376	0.022202022
RACGAP1	CEP128	0.422899395	3.06E-23
RACGAP1	SCARNA7	-0.12437495	0.005216474
RACGAP1	RPL10P19	-0.42437858	2.08E-23
RACGAP1	ARHGEF16	0.062078376	0.164483347
RACGAP1	TRGV5P	-0.043876537	0.326063952
RACGAP1	ZNF337	-0.105368336	0.018085175
RACGAP1	LRRC8B	0.203949709	4.00E-06
RACGAP1	ST3GAL4	0.290728047	2.97E-11
RACGAP1	C8orf37	0.208651661	2.36E-06
RACGAP1	ZNF426	0.178354424	5.76E-05
RACGAP1	BCAR4	0.14088401	0.001536762
RACGAP1	RPS20P4	0.00915132	0.837778111
[truncated: 18,530 more rows]
